# Supplementary material for: Cardiovascular risk in persons at risk of developing rheumatoid arthritis
Source: PLoS One. 2020 Aug 3;15(8):e0237072. doi: 10.1371/journal.pone.0237072 (PMC7398549; doi:10.1371/journal.pone.0237072)
Supplement: S1 Data — (XLSX) [file pone.0237072.s001.xlsx]

## Sheet: Core dataset
ID	arthritis	diagRA2010	Timetoartritis	Max_FU	Age	Sex	Smoking	alcohol	hist_CVD	DM	statine	antihypertensive	BMI	RR	heartrate	VASpijn	TC	HDL	TC_HDL_ratio	APOA	APOB	TRIG	LDL	RF	ACPA	BSE	CRP	SCORE	QRISK3	QRISK3_RR
1	1	1	10	60	59.2219	0	0	0	0	0	0	0	#NULL!	#NULL!	#NULL!	50	4.7	0.61	7.70492	1.93	0.71	1.1	3.595	0	1	17	2	#NULL!	#NULL!	#NULL!
3	1	1	15	60	42.7041	0	0	1	0	0	0	0	#NULL!	#NULL!	#NULL!	45	5.1	0.69	7.3913	1.82	0.94	1.11	3.9105	1	1	15	0.8	#NULL!	#NULL!	#NULL!
5	0	0	#NULL!	60	53.4493	1	1	1	0	0	0	0	#NULL!	#NULL!	#NULL!	34	5.7	0.96	5.9375	1.5	0.96	0.9	4.335	0	1	20	1.6	#NULL!	#NULL!	#NULL!
6	0	0	#NULL!	60	69.6356	0	1	0	0	0	0	0	#NULL!	#NULL!	#NULL!	98	5.6	1	5.6	2.4	0.86	1.47	3.9385	1	0	5	0.56	#NULL!	#NULL!	#NULL!
7	0	0	#NULL!	60	40.5562	1	#NULL!	1	0	0	0	0	#NULL!	#NULL!	#NULL!	25	3.8	0.87	4.36782	1.8	0.69	1.04	2.462	1	1	3	0.82	#NULL!	#NULL!	#NULL!
8	0	0	#NULL!	60	52.126	0	0	1	0	#NULL!	0	0	#NULL!	#NULL!	#NULL!	50	5	0.5	10	2.27	0.9	1.82	3.681	0	1	#NULL!	2.94	#NULL!	#NULL!	#NULL!
9	0	0	#NULL!	60	52.3589	0	0	0	0	0	0	0	#NULL!	#NULL!	#NULL!	58	6.7	0.71	9.43662	2.18	1.22	2.06	5.063	1	0	9	3.61	#NULL!	#NULL!	#NULL!
10	1	1	18	28	55.4466	0	0	0	0	0	0	0	#NULL!	#NULL!	#NULL!	56	6	0.66	9.09091	1.55	1.12	2.64	4.152	1	0	#NULL!	4	#NULL!	#NULL!	#NULL!
11	0	0	#NULL!	60	23.4822	0	0	0	0	0	0	0	#NULL!	#NULL!	#NULL!	55	7.5	0.77	9.74026	2.5	1.43	2.31	5.6905	0	1	#NULL!	10	#NULL!	#NULL!	#NULL!
12	0	0	#NULL!	60	45.1315	1	0	0	0	0	0	0	#NULL!	#NULL!	#NULL!	0	6.4	0.41	15.6098	1.46	1.21	3.74	4.307	1	0	9	2	#NULL!	#NULL!	#NULL!
13	0	0	#NULL!	53	64.4795	0	1	1	0	0	0	1	#NULL!	#NULL!	#NULL!	0	6.3	1.1	5.72727	2.49	1.01	1.44	4.552	1	0	#NULL!	4	#NULL!	#NULL!	#NULL!
14	0	0	#NULL!	60	67.5863	0	0	0	0	0	0	0	#NULL!	#NULL!	#NULL!	85	5	0.72	6.94444	1.95	0.77	1.89	3.4295	1	0	24	6	#NULL!	#NULL!	#NULL!
15	0	0	#NULL!	60	45.7781	0	0	1	0	#NULL!	0	0	#NULL!	#NULL!	#NULL!	26	6.4	1.14	5.61404	2.62	0.98	1.6	4.54	1	0	#NULL!	1	#NULL!	#NULL!	#NULL!
18	0	0	#NULL!	60	31.6247	0	0	1	0	0	0	0	#NULL!	#NULL!	#NULL!	27	2.6	0.55	4.72727	1.2	0.54	1.16	1.528	0	1	23	3	#NULL!	#NULL!	#NULL!
19	1	1	21	60	53.5068	1	0	1	0	0	0	0	#NULL!	#NULL!	#NULL!	50	8.5	0.72	11.8056	1.85	1.53	1.72	7.006	0	1	#NULL!	1	#NULL!	#NULL!	#NULL!
21	0	0	#NULL!	59	59.3534	0	0	1	0	0	0	0	#NULL!	#NULL!	#NULL!	43	7.3	0.69	10.5797	1.93	1.28	1.37	5.9935	1	0	13	1	#NULL!	#NULL!	#NULL!
22	0	0	#NULL!	28	40.5863	1	1	1	0	0	0	0	#NULL!	#NULL!	#NULL!	70	5.3	0.97	5.46392	2.03	0.87	1.58	3.619	1	0	3	1	#NULL!	#NULL!	#NULL!
24	1	1	64	60	42.5589	0	1	0	0	0	0	0	#NULL!	#NULL!	#NULL!	55	7.1	0.89	7.97753	1.95	1.19	0.87	5.8185	1	1	14	3.21	#NULL!	#NULL!	#NULL!
26	1	1	3	10	44.3342	0	1	0	0	0	0	0	#NULL!	#NULL!	#NULL!	73	4.8	0.81	5.92593	1.93	0.89	1.75	3.2025	0	1	#NULL!	82.44	#NULL!	#NULL!	#NULL!
27	0	0	#NULL!	60	56.7205	1	1	1	0	0	0	0	#NULL!	#NULL!	#NULL!	30	4.2	0.77	5.45455	1.98	0.69	1.7	2.665	1	1	24	7.42	#NULL!	#NULL!	#NULL!
29	0	0	#NULL!	59	54.8493	1	0	1	0	0	0	0	#NULL!	#NULL!	#NULL!	24	6.2	1.18	5.25424	2.14	0.99	0.61	4.7455	1	0	8	1	#NULL!	#NULL!	#NULL!
30	0	0	#NULL!	59	56.2712	1	1	1	0	0	0	0	#NULL!	#NULL!	#NULL!	53	5.6	0.99	5.65657	2.05	0.9	2.4	3.53	1	0	4	4	#NULL!	#NULL!	#NULL!
31	0	0	#NULL!	60	52.5534	0	0	1	0	0	0	0	#NULL!	#NULL!	#NULL!	35	5.7	1	5.7	1.84	0.65	1	4.25	1	1	29	1.61	#NULL!	#NULL!	#NULL!
32	0	0	#NULL!	60	60.0219	1	1	1	0	0	0	0	#NULL!	#NULL!	#NULL!	7	5.5	0.6	9.16667	1.44	1.15	1.31	4.3105	1	1	21	1	#NULL!	#NULL!	#NULL!
33	0	0	#NULL!	60	41.3753	0	1	1	0	0	0	0	#NULL!	#NULL!	#NULL!	46	4.3	1.37	3.13869	2.16	0.58	0.58	2.669	1	0	2	1.81	#NULL!	#NULL!	#NULL!
34	0	0	#NULL!	60	48.389	0	0	0	0	0	0	0	#NULL!	#NULL!	#NULL!	89	4.1	0.9	4.55556	1.45	0.7	0.72	2.876	1	0	4	2.23	#NULL!	#NULL!	#NULL!
35	1	1	41	51	63.9068	0	0	1	0	0	0	1	#NULL!	#NULL!	#NULL!	29	7	0.88	7.95455	1.67	1.2	1.15	5.6025	0	1	#NULL!	3.5	#NULL!	#NULL!	#NULL!
36	0	0	#NULL!	60	53.3479	0	0	1	0	0	0	0	#NULL!	#NULL!	#NULL!	1	6.5	0.96	6.77083	1.83	1.16	1.2	5	0	1	#NULL!	2.7	#NULL!	#NULL!	#NULL!
37	0	0	#NULL!	60	59.8164	0	0	1	0	0	0	1	#NULL!	#NULL!	#NULL!	22	6.7	0.95	7.05263	1.75	1.17	1.1	5.255	1	0	#NULL!	5	#NULL!	#NULL!	#NULL!
40	1	1	6	24	57.4356	1	0	0	0	1	0	0	#NULL!	#NULL!	#NULL!	100	5.8	0.46	12.6087	1.05	1.01	1.65	4.5975	1	0	22	7	#NULL!	#NULL!	#NULL!
44	0	0	#NULL!	60	35.7479	1	0	1	0	0	0	0	#NULL!	#NULL!	#NULL!	0	4.6	1.01	4.55446	1.47	0.66	0.74	3.257	1	0	#NULL!	43	#NULL!	#NULL!	#NULL!
45	1	1	14	59	24.3616	0	1	1	0	0	0	0	#NULL!	#NULL!	#NULL!	0	5.5	0.5	11	1.74	1.07	1.05	4.5275	0	1	#NULL!	3.04	#NULL!	#NULL!	#NULL!
46	1	1	18	60	40.6247	0	0	0	0	0	0	0	#NULL!	#NULL!	#NULL!	57	3.9	0.91	4.28571	1.32	0.56	0.7	2.675	0	1	12	3.05	#NULL!	#NULL!	#NULL!
47	0	0	#NULL!	58	54.0603	1	0	1	0	0	0	0	#NULL!	#NULL!	#NULL!	0	4.7	0.82	5.73171	1.52	0.67	1.19	3.3445	1	0	2	27.21	#NULL!	#NULL!	#NULL!
48	0	0	#NULL!	58	56.3616	0	0	1	0	0	0	0	#NULL!	#NULL!	#NULL!	32	5.9	0.88	6.70455	1.68	0.93	1.23	4.4665	1	0	#NULL!	2.14	#NULL!	#NULL!	#NULL!
50	0	0	#NULL!	31	80.7562	0	0	1	0	0	0	0	#NULL!	#NULL!	#NULL!	30	5.3	0.95	5.57895	2.15	0.74	0.88	3.954	1	1	13	0.72	#NULL!	#NULL!	#NULL!
51	0	0	#NULL!	60	32.9534	0	0	0	0	0	0	0	#NULL!	#NULL!	#NULL!	22	4.3	1.2	3.58333	2	0.53	0.73	2.7715	1	0	24	0.68	#NULL!	#NULL!	#NULL!
52	0	0	#NULL!	34	24.5863	0	0	0	0	0	0	0	#NULL!	#NULL!	#NULL!	68	4.4	1.56	2.82051	1.91	0.52	0.53	2.6015	1	0	4	0.26	#NULL!	#NULL!	#NULL!
53	0	0	#NULL!	60	56.8329	0	0	0	0	0	0	1	#NULL!	#NULL!	#NULL!	49	5.9	0.92	6.41304	1.85	0.7	1.1	4.485	1	0	7	5.92	#NULL!	#NULL!	#NULL!
54	0	0	#NULL!	60	60.5726	0	0	0	0	0	0	1	#NULL!	#NULL!	#NULL!	0	6.3	0.49	12.8571	1.71	1.01	1.99	4.9145	1	0	#NULL!	2.03	#NULL!	#NULL!	#NULL!
55	1	1	47	60	55.5123	0	1	1	0	0	0	0	#NULL!	#NULL!	#NULL!	30	6.8	0.9	7.55556	2.24	0.94	1.35	5.2925	0	1	#NULL!	0.27	#NULL!	#NULL!	#NULL!
56	0	0	#NULL!	60	44.4712	0	0	0	0	0	0	0	#NULL!	#NULL!	#NULL!	65	4.9	0.83	5.90361	1.53	0.87	0.99	3.6245	1	0	#NULL!	1.92	#NULL!	#NULL!	#NULL!
57	0	0	#NULL!	12	48.526	0	0	0	0	0	0	0	#NULL!	#NULL!	#NULL!	43	4.9	0.96	5.10417	1.9	0.39	1.15	3.4225	1	0	#NULL!	1.6	#NULL!	#NULL!	#NULL!
59	0	0	#NULL!	12	38.8548	0	1	0	0	0	1	0	#NULL!	#NULL!	#NULL!	25	4.9	0.87	5.63218	1.38	0.84	0.65	3.7375	0	1	5	0.73	#NULL!	#NULL!	#NULL!
61	0	0	#NULL!	60	61.5616	1	0	1	0	0	0	0	#NULL!	#NULL!	#NULL!	25	6.7	0.82	8.17073	1.76	0.92	5.05	3.6075	1	0	#NULL!	0.93	#NULL!	#NULL!	#NULL!
62	1	1	51	60	66.4247	0	0	1	0	0	1	1	#NULL!	#NULL!	#NULL!	35	5.8	1.01	5.74257	2.03	0.76	0.96	4.358	0	1	#NULL!	1.79	#NULL!	#NULL!	#NULL!
63	0	0	#NULL!	42	30.9425	0	0	0	0	#NULL!	0	0	#NULL!	#NULL!	#NULL!	0	5.1	1.11	4.59459	1.77	0.7	0.85	3.6075	1	0	#NULL!	0.33	#NULL!	#NULL!	#NULL!
64	1	1	58	58	45.8795	0	1	1	0	0	0	0	#NULL!	#NULL!	#NULL!	45	4.1	0.67	6.1194	1.14	0.79	1.39	2.8045	0	1	#NULL!	11.09	#NULL!	#NULL!	#NULL!
65	1	1	68	60	54.4685	0	0	1	0	0	0	0	#NULL!	#NULL!	#NULL!	40	5.8	0.69	8.4058	1.68	0.95	1.38	4.489	1	1	11	2.42	#NULL!	#NULL!	#NULL!
66	0	0	#NULL!	60	42.0767	0	0	1	0	0	0	0	#NULL!	#NULL!	#NULL!	34	4.8	1.33	3.60902	1.88	0.62	0.51	3.2405	0	1	2	0.36	#NULL!	#NULL!	#NULL!
67	0	0	#NULL!	23	44.0548	0	0	0	0	0	0	0	#NULL!	#NULL!	#NULL!	47	6	0.64	9.375	1.29	1.04	1.32	4.766	0	1	36	3.56	#NULL!	#NULL!	#NULL!
68	1	1	27	60	47.2904	0	0	0	0	0	1	1	#NULL!	#NULL!	#NULL!	90	5.7	0.62	9.19355	1.31	1.08	2.13	4.1215	1	1	32	1.59	#NULL!	#NULL!	#NULL!
69	0	0	#NULL!	60	55.8247	0	0	0	0	0	0	1	#NULL!	#NULL!	#NULL!	20	4.5	0.67	6.71642	1.47	0.62	3.66	2.183	1	0	#NULL!	7.91	#NULL!	#NULL!	#NULL!
70	1	1	1	19	53.7973	0	0	#NULL!	0	#NULL!	0	0	#NULL!	#NULL!	#NULL!	20	6.6	0.81	8.14815	1.64	0.98	1.34	5.187	1	1	25	#NULL!	#NULL!	#NULL!	#NULL!
71	0	0	#NULL!	60	43.4329	0	0	0	0	0	0	0	#NULL!	#NULL!	#NULL!	30	8.2	0.9	9.11111	1.79	1.21	2.23	6.2965	0	1	15	1.65	#NULL!	#NULL!	#NULL!
74	0	0	#NULL!	60	53.9836	0	0	1	0	0	0	0	#NULL!	#NULL!	#NULL!	70	6.4	1.63	3.92638	2.3	0.85	1.02	4.311	1	0	7	27.7	#NULL!	#NULL!	#NULL!
75	0	0	#NULL!	12	63.4603	0	1	1	0	0	0	0	#NULL!	#NULL!	#NULL!	95	10.6	1.15	9.21739	3.27	1.06	1.37	8.8335	1	0	3	0.53	#NULL!	#NULL!	#NULL!
76	1	1	8	8	32.3096	0	0	0	0	0	0	0	#NULL!	#NULL!	#NULL!	0	5.7	1.01	5.64356	1.44	0.83	1.23	4.1365	1	1	#NULL!	1.1	#NULL!	#NULL!	#NULL!
77	1	1	25	25	48.2658	1	1	0	0	0	0	0	#NULL!	#NULL!	#NULL!	85	7	0.72	9.72222	1.42	1.21	3.08	4.894	0	1	#NULL!	0.68	#NULL!	#NULL!	#NULL!
78	1	1	4	49	52.389	0	0	0	0	0	0	0	#NULL!	#NULL!	#NULL!	25	5.3	0.74	7.16216	1.74	0.81	1.85	3.7275	1	1	26	1.62	#NULL!	#NULL!	#NULL!
80	1	2	10	60	49.2384	0	0	0	0	#NULL!	0	0	#NULL!	#NULL!	#NULL!	0	5	0.9	5.55556	1.78	0.71	1.47	3.4385	1	1	3	1.08	#NULL!	#NULL!	#NULL!
81	0	0	#NULL!	60	66.1808	0	0	1	0	#NULL!	1	1	#NULL!	#NULL!	#NULL!	30	6.6	0.72	9.16667	1.93	1.13	2.77	4.6335	1	0	#NULL!	4.81	#NULL!	#NULL!	#NULL!
82	1	1	68	60	33.663	0	0	0	0	0	0	0	#NULL!	#NULL!	#NULL!	40	6	0.8	7.5	2.23	0.89	1.62	4.471	0	1	10	6.36	#NULL!	#NULL!	#NULL!
83	1	1	10	47	57.8192	0	1	0	0	0	0	0	#NULL!	#NULL!	#NULL!	40	4.9	0.89	5.50562	1.56	0.78	1.8	3.2	1	1	#NULL!	4.63	#NULL!	#NULL!	#NULL!
84	1	1	15	60	54.3973	0	0	0	0	0	0	0	#NULL!	#NULL!	#NULL!	60	5.1	0.94	5.42553	1.56	0.78	1.59	3.4445	0	1	#NULL!	3.16	#NULL!	#NULL!	#NULL!
85	0	0	#NULL!	60	57.4685	1	0	1	0	0	0	0	#NULL!	#NULL!	#NULL!	50	5.1	0.72	7.08333	1.39	0.89	1.56	3.678	1	1	22	5.09	#NULL!	#NULL!	#NULL!
86	0	0	#NULL!	11	45.0192	0	0	1	0	1	0	0	#NULL!	#NULL!	#NULL!	0	7.1	0.73	9.72603	1.98	1.29	1.88	5.524	0	1	#NULL!	4.69	#NULL!	#NULL!	#NULL!
87	0	0	#NULL!	47	41.6411	0	0	0	0	0	0	0	#NULL!	#NULL!	#NULL!	12	5.8	0.61	9.5082	1.35	1.18	2.04	4.272	0	1	29	8.33	#NULL!	#NULL!	#NULL!
88	0	0	#NULL!	59	28.8411	0	0	1	0	0	0	0	#NULL!	#NULL!	#NULL!	0	4.2	0.99	4.24242	2.02	0.42	0.37	3.0435	0	1	9	0.6	#NULL!	#NULL!	#NULL!
89	1	1	11	50	49.8521	0	1	1	0	0	0	0	#NULL!	#NULL!	#NULL!	50	5.6	0.4	14	1.42	1.23	2.24	4.192	0	1	13	7.85	#NULL!	#NULL!	#NULL!
91	0	0	#NULL!	60	62.4849	0	0	1	0	0	0	1	#NULL!	#NULL!	#NULL!	35	5.5	0.53	10.3774	1.1	1.06	1.43	4.3265	1	0	34	4.83	#NULL!	#NULL!	#NULL!
93	0	0	#NULL!	49	62.3397	0	0	1	0	0	0	0	#NULL!	#NULL!	#NULL!	0	4.9	0.81	6.04938	1.67	0.75	1.2	3.55	1	0	8	5.23	#NULL!	#NULL!	#NULL!
94	1	1	14	59	21.8384	0	0	1	0	0	0	0	#NULL!	#NULL!	#NULL!	60	4.1	1.13	3.62832	1.59	0.53	0.97	2.5335	1	1	#NULL!	0.47	#NULL!	#NULL!	#NULL!
97	0	0	#NULL!	40	48.4219	0	0	1	0	0	0	0	#NULL!	#NULL!	#NULL!	5	4.9	0.86	5.69767	2	0.74	1.14	3.527	1	0	17	3.69	#NULL!	#NULL!	#NULL!
98	1	1	11	37	25.137	0	0	0	0	0	0	1	#NULL!	#NULL!	#NULL!	55	3.8	0.54	7.03704	1.19	0.59	2.18	2.279	1	1	#NULL!	0	#NULL!	#NULL!	#NULL!
99	0	0	#NULL!	60	37.5562	0	1	1	0	0	0	0	#NULL!	#NULL!	#NULL!	50	5.3	0.63	8.4127	1.49	0.81	2.12	3.716	0	1	18	4.32	#NULL!	#NULL!	#NULL!
100	0	0	#NULL!	49	32.8219	0	0	1	0	0	0	0	#NULL!	#NULL!	#NULL!	5	4.1	0.61	6.72131	1.52	0.66	1.12	2.986	0	1	#NULL!	0.47	#NULL!	#NULL!	#NULL!
101	0	0	#NULL!	60	48.074	0	0	1	1	0	0	0	#NULL!	#NULL!	#NULL!	63	5.6	0.81	6.91358	1.79	0.88	0.77	4.4435	1	0	#NULL!	1.71	#NULL!	#NULL!	#NULL!
102	0	0	#NULL!	35	48.1699	0	1	1	0	0	0	1	#NULL!	#NULL!	#NULL!	15	5.9	0.97	6.08247	1.79	0.94	0.91	4.5205	1	1	14	4.94	#NULL!	#NULL!	#NULL!
103	1	1	5	6	41.7014	0	0	1	0	0	0	0	#NULL!	#NULL!	#NULL!	33	4.7	0.99	4.74747	1.87	0.61	0.82	3.341	1	1	9	0.34	#NULL!	#NULL!	#NULL!
104	1	1	31	60	73.1096	0	1	1	0	0	0	1	#NULL!	#NULL!	#NULL!	50	5	1.01	4.9505	1.76	0.64	1.43	3.3465	1	1	37	6	#NULL!	#NULL!	#NULL!
105	0	0	#NULL!	59	41.5836	0	0	1	0	0	0	0	#NULL!	#NULL!	#NULL!	50	3.3	0.8	4.125	1.45	0.44	0.9	2.095	0	1	#NULL!	0.63	#NULL!	#NULL!	#NULL!
106	1	1	7	0	31.1233	0	0	0	0	0	0	0	#NULL!	#NULL!	#NULL!	0	4.4	0.43	10.2326	1.51	0.84	1.13	3.4615	1	1	#NULL!	1.22	#NULL!	#NULL!	#NULL!
107	0	0	#NULL!	49	62.5397	0	0	0	0	0	0	0	#NULL!	#NULL!	#NULL!	0	5.2	0.41	12.6829	1.26	0.91	2.64	3.602	0	1	#NULL!	4.64	#NULL!	#NULL!	#NULL!
108	0	0	#NULL!	60	48.4247	0	1	1	0	0	0	0	#NULL!	#NULL!	#NULL!	20	5.7	1.09	5.22936	1.79	0.86	0.61	4.3355	0	1	18	1	#NULL!	#NULL!	#NULL!
109	1	1	18	54	34.0137	0	0	1	0	0	0	0	#NULL!	#NULL!	#NULL!	20	3.8	0.9	4.22222	1.59	0.5	0.82	2.531	0	1	#NULL!	3.58	#NULL!	#NULL!	#NULL!
110	0	0	#NULL!	60	36.6301	0	0	1	0	0	0	0	#NULL!	#NULL!	#NULL!	5	5	0.72	6.94444	1.32	0.78	1.15	3.7625	1	1	6	0.53	#NULL!	#NULL!	#NULL!
111	0	0	#NULL!	60	57.1562	0	1	0	0	0	0	0	#NULL!	#NULL!	#NULL!	50	5.2	1.24	4.19355	1.88	0.76	1.07	3.4785	1	0	#NULL!	0.53	#NULL!	#NULL!	#NULL!
114	1	1	8	20	41.0822	0	0	1	0	0	0	0	#NULL!	#NULL!	#NULL!	50	4.1	1.14	3.59649	1.76	0.6	0.49	2.7395	1	1	#NULL!	0.69	#NULL!	#NULL!	#NULL!
117	0	0	#NULL!	60	40.863	0	0	0	0	0	0	0	#NULL!	#NULL!	#NULL!	0	4.6	1.05	4.38095	1.81	0.58	0.69	3.2395	1	1	11	2.26	#NULL!	#NULL!	#NULL!
118	0	0	#NULL!	60	61.6822	0	1	1	0	0	0	0	#NULL!	#NULL!	#NULL!	60	4.8	0.68	7.05882	1.68	0.62	2.23	3.1165	1	0	7	1	#NULL!	#NULL!	#NULL!
119	0	0	#NULL!	60	38.8301	1	0	1	0	0	0	0	#NULL!	#NULL!	#NULL!	22	5.2	0.82	6.34146	1.54	0.78	0.81	4.0155	1	0	2	0.45	#NULL!	#NULL!	#NULL!
120	0	0	#NULL!	51	46.3753	0	0	1	0	0	0	0	#NULL!	#NULL!	#NULL!	35	4.5	0.96	4.6875	1.53	0.59	0.58	3.279	0	1	8	0.34	#NULL!	#NULL!	#NULL!
121	0	0	#NULL!	60	38.7616	0	0	0	0	0	0	1	#NULL!	#NULL!	#NULL!	27	6.9	0.49	14.0816	2.02	1.26	2.61	5.2355	1	0	20	5.53	#NULL!	#NULL!	#NULL!
122	1	1	6	60	35.6548	0	0	1	0	0	0	0	#NULL!	#NULL!	#NULL!	15	4.6	0.76	6.05263	2.51	0.57	1.84	3.012	1	1	4	2.51	#NULL!	#NULL!	#NULL!
123	0	0	#NULL!	11	40.2	1	1	0	0	#NULL!	0	0	#NULL!	#NULL!	#NULL!	10	5.5	0.49	11.2245	1.14	1.02	1.49	4.3395	1	1	#NULL!	12.22	#NULL!	#NULL!	#NULL!
124	1	1	13	26	32.5041	0	0	1	0	#NULL!	0	0	#NULL!	#NULL!	#NULL!	60	4.2	1.14	3.68421	1.68	0.53	0.38	2.889	1	1	#NULL!	4.99	#NULL!	#NULL!	#NULL!
125	0	0	#NULL!	60	54.8192	0	0	1	0	0	0	0	#NULL!	#NULL!	#NULL!	0	8.3	0.85	9.76471	1.98	1.25	2.36	6.388	1	0	14	1.01	#NULL!	#NULL!	#NULL!
127	0	0	#NULL!	60	41.863	0	1	1	0	0	0	0	#NULL!	#NULL!	#NULL!	15	7.2	0.79	9.11392	1.43	1.42	0.96	5.978	0	1	#NULL!	5.39	#NULL!	#NULL!	#NULL!
128	0	0	#NULL!	60	43.5452	0	1	0	0	0	0	0	#NULL!	#NULL!	#NULL!	75	5.4	0.72	7.5	1.37	0.85	1.59	3.9645	0	1	5	1.37	#NULL!	#NULL!	#NULL!
129	0	0	#NULL!	60	50.611	0	0	0	0	0	0	0	#NULL!	#NULL!	#NULL!	50	5.1	0.56	9.10714	1.56	0.86	2.4	3.46	0	1	5	1.55	#NULL!	#NULL!	#NULL!
130	0	0	#NULL!	60	60.8	0	1	0	0	0	0	0	#NULL!	#NULL!	#NULL!	0	7.9	0.38	20.7895	1.22	1.41	2.13	6.5615	1	0	17	11.81	#NULL!	#NULL!	#NULL!
132	0	0	#NULL!	60	53.2082	0	0	0	0	0	0	0	#NULL!	#NULL!	#NULL!	62	4.8	0.65	7.38462	1.52	0.67	1.32	3.556	0	1	19	4.52	#NULL!	#NULL!	#NULL!
133	0	0	#NULL!	60	44.6219	0	0	1	0	0	0	0	#NULL!	#NULL!	#NULL!	0	4.5	0.77	5.84416	1.73	0.59	1.63	2.9965	0	1	11	0.74	#NULL!	#NULL!	#NULL!
134	1	0	67	60	48.1836	0	0	1	0	0	0	0	#NULL!	#NULL!	#NULL!	15	4.5	0.81	5.55556	1.48	0.65	0.85	3.3075	0	1	19	3.63	#NULL!	#NULL!	#NULL!
135	1	1	12	37	47.3671	0	0	1	0	0	0	0	#NULL!	#NULL!	#NULL!	51	4.9	0.7	7	1.5	0.8	2.01	3.2955	1	0	19	2.2	#NULL!	#NULL!	#NULL!
136	0	0	#NULL!	27	39.537	1	0	1	0	0	0	0	#NULL!	#NULL!	#NULL!	30	4.6	1.05	4.38095	1.5	0.69	0.72	3.226	1	0	8	0.6	#NULL!	#NULL!	#NULL!
137	0	0	#NULL!	60	32.3781	0	0	1	0	0	0	0	#NULL!	#NULL!	#NULL!	0	4	0.84	4.7619	1.58	0.48	0.94	2.737	1	0	#NULL!	1.3	#NULL!	#NULL!	#NULL!
138	1	1	25	40	46.9151	1	0	0	0	#NULL!	0	0	#NULL!	#NULL!	#NULL!	0	4.8	0.53	9.0566	1.37	0.89	1.87	3.4285	1	1	#NULL!	6.83	#NULL!	#NULL!	#NULL!
139	0	0	#NULL!	0	45.9945	0	0	1	0	0	0	0	#NULL!	150	#NULL!	19	4.43	0.43	10.3023	1.76	0.71	1.52	1.85	1	1	15	0.75	1	5.2	3.6
140	0	0	#NULL!	21	36.0438	0	0	#NULL!	0	0	0	0	#NULL!	#NULL!	#NULL!	0	4.2	1.08	3.88889	2.04	0.46	1.49	2.4495	1	1	6	0.45	#NULL!	#NULL!	#NULL!
141	0	0	#NULL!	59	37.6438	0	1	#NULL!	0	#NULL!	0	0	#NULL!	#NULL!	#NULL!	80	4.7	0.82	5.73171	1.56	0.72	0.43	3.6865	1	0	#NULL!	0.64	#NULL!	#NULL!	#NULL!
142	1	1	2	25	53.9288	1	0	0	0	0	0	0	#NULL!	#NULL!	#NULL!	0	3.8	0.49	7.7551	1.29	0.65	2.08	2.374	1	1	6	4.52	#NULL!	#NULL!	#NULL!
143	0	0	#NULL!	48	60.8466	1	0	1	0	0	0	0	#NULL!	#NULL!	#NULL!	10	7.4	0.66	11.2121	1.76	1.11	1.6	6.02	0	1	1	0.89	#NULL!	#NULL!	#NULL!
144	1	1	11	60	42.0849	0	0	0	0	0	0	0	#NULL!	#NULL!	#NULL!	53	3.3	0.73	4.52055	2.1	0.39	1.09	2.0795	0	1	9	2.63	#NULL!	#NULL!	#NULL!
145	0	0	#NULL!	60	34.1863	0	0	0	0	0	0	0	#NULL!	#NULL!	#NULL!	80	4.1	0.63	6.50794	1.45	0.77	0.68	3.164	0	1	55	17.81	#NULL!	#NULL!	#NULL!
146	0	0	#NULL!	12	25.7753	0	0	1	0	0	0	0	#NULL!	#NULL!	#NULL!	75	4	0.63	6.34921	1.4	0.56	0.96	2.938	1	0	14	2.21	#NULL!	#NULL!	#NULL!
149	1	1	1	25	57.2658	0	0	1	0	0	0	0	#NULL!	#NULL!	#NULL!	17	2.1	0.57	3.68421	0.92	0.34	0.48	1.314	1	1	#NULL!	3.23	#NULL!	#NULL!	#NULL!
150	0	0	#NULL!	60	49.1699	1	0	0	0	0	0	0	#NULL!	#NULL!	#NULL!	0	5	0.59	8.47458	1.19	0.84	2.86	3.123	1	0	6	0.74	#NULL!	#NULL!	#NULL!
151	1	1	29	30	57.526	0	1	0	0	0	0	0	#NULL!	#NULL!	#NULL!	55	5.6	0.63	8.88889	1.41	0.89	1.96	4.088	1	1	#NULL!	4.18	#NULL!	#NULL!	#NULL!
152	1	1	16	31	63.6274	1	0	1	0	0	0	0	#NULL!	#NULL!	#NULL!	50	6	0.72	8.33333	1.42	0.97	2.2	4.29	1	0	4	2.03	#NULL!	#NULL!	#NULL!
154	1	1	9	10	53.4575	0	0	1	0	0	0	0	#NULL!	#NULL!	#NULL!	0	5.1	1	5.1	1.85	0.64	0.65	3.8075	0	1	7	0.86	#NULL!	#NULL!	#NULL!
155	0	0	#NULL!	60	49.474	0	0	1	0	1	1	0	#NULL!	#NULL!	#NULL!	0	3.8	0.78	4.87179	1.7	0.51	1.16	2.498	0	1	#NULL!	12.85	#NULL!	#NULL!	#NULL!
156	1	1	35	47	56.4493	0	1	0	0	0	0	0	#NULL!	#NULL!	#NULL!	20	5.3	0.34	15.5882	1.12	1.02	2.28	3.934	1	1	#NULL!	9	#NULL!	#NULL!	#NULL!
159	0	0	#NULL!	60	37.7507	0	1	0	0	0	0	0	#NULL!	#NULL!	#NULL!	60	5.6	0.68	8.23529	1.39	0.93	0.88	4.524	0	1	24	0.69	#NULL!	#NULL!	#NULL!
162	1	1	3	16	39.4137	0	1	1	0	0	0	0	#NULL!	#NULL!	#NULL!	87	4.6	0.71	6.47887	1.59	0.78	1.05	3.4175	1	1	#NULL!	32.8	#NULL!	#NULL!	#NULL!
163	0	0	#NULL!	60	41.737	1	0	0	0	0	0	0	#NULL!	#NULL!	#NULL!	80	5.1	0.55	9.27273	1.18	1.01	2.26	3.533	1	0	#NULL!	0.85	#NULL!	#NULL!	#NULL!
164	0	0	#NULL!	60	45.2	0	0	0	0	0	0	0	#NULL!	#NULL!	#NULL!	30	4.5	0.59	7.62712	1.62	0.77	1.59	3.1945	0	1	24	10.11	#NULL!	#NULL!	#NULL!
165	0	0	#NULL!	26	34.6356	0	1	0	0	0	0	0	#NULL!	#NULL!	#NULL!	80	4.2	0.56	7.5	1.47	0.77	1.13	3.1315	1	0	13	6.76	#NULL!	#NULL!	#NULL!
166	1	2	#NULL!	41	38.7671	0	0	1	0	0	0	0	#NULL!	#NULL!	#NULL!	52	5.8	0.96	6.04167	2.04	0.86	0.53	4.6015	0	1	10	1.14	#NULL!	#NULL!	#NULL!
167	1	2	23	23	50.5918	0	0	#NULL!	0	0	0	0	#NULL!	#NULL!	#NULL!	0	4.7	0.77	6.1039	1.72	0.62	0.89	3.5295	0	1	#NULL!	0.64	#NULL!	#NULL!	#NULL!
170	0	0	#NULL!	60	53.0356	1	0	1	0	0	0	0	#NULL!	#NULL!	#NULL!	0	8.2	0.85	9.64706	1.8	1.36	1.66	6.603	0	1	13	2.84	#NULL!	#NULL!	#NULL!
171	1	1	22	37	38.4274	0	1	0	0	0	0	0	#NULL!	#NULL!	#NULL!	18	5.8	0.41	14.1463	1.19	1.25	2.46	4.283	0	1	44	1.06	#NULL!	#NULL!	#NULL!
172	0	0	#NULL!	49	43.2521	0	1	1	0	0	0	0	#NULL!	#NULL!	#NULL!	40	6	0.49	12.2449	1.37	1.16	2.78	4.259	1	0	44	5.41	#NULL!	#NULL!	#NULL!
173	0	0	#NULL!	49	49.0466	1	0	1	0	#NULL!	1	0	#NULL!	#NULL!	#NULL!	50	4.6	0.59	7.79661	1.13	0.84	2.94	2.687	0	1	#NULL!	0.84	#NULL!	#NULL!	#NULL!
175	1	1	1	27	20.5096	0	0	0	0	0	0	0	#NULL!	#NULL!	#NULL!	60	6.2	0.54	11.4815	1.8	1.12	1.71	4.8905	0	1	9	10.75	#NULL!	#NULL!	#NULL!
176	1	1	3	2	55.7671	1	1	1	0	0	0	0	#NULL!	#NULL!	#NULL!	0	4.8	0.67	7.16418	1.17	0.85	1.18	3.599	0	1	5	6	#NULL!	#NULL!	#NULL!
177	0	0	#NULL!	23	59.7233	1	1	1	1	0	0	1	#NULL!	#NULL!	#NULL!	20	5	0.58	8.62069	1.43	0.91	2.3	3.385	1	0	14	5	#NULL!	#NULL!	#NULL!
178	0	0	#NULL!	31	58.7507	0	0	1	0	0	0	0	#NULL!	#NULL!	#NULL!	62	6.2	0.94	6.59574	1.69	0.95	1.56	4.558	1	0	7	1	#NULL!	#NULL!	#NULL!
179	0	0	#NULL!	60	38.5288	0	0	1	0	0	0	0	#NULL!	#NULL!	#NULL!	23	4.8	0.86	5.5814	1.66	0.77	1.28	3.364	1	0	5	0	#NULL!	#NULL!	#NULL!
180	0	0	#NULL!	60	37.3945	1	0	1	0	0	0	0	#NULL!	#NULL!	#NULL!	50	4.8	0.94	5.10638	1.67	0.72	0.88	3.464	1	0	3	2	#NULL!	#NULL!	#NULL!
181	0	0	#NULL!	13	56.8082	0	0	1	0	0	0	0	#NULL!	#NULL!	#NULL!	0	5.2	0.91	5.71429	1.55	0.8	1.08	3.804	1	1	27	2	#NULL!	#NULL!	#NULL!
182	0	0	#NULL!	60	52.5918	1	0	1	0	0	0	0	#NULL!	#NULL!	#NULL!	39	4.1	1.04	3.94231	1.26	0.6	0.85	2.6775	0	1	5	1	#NULL!	#NULL!	#NULL!
183	1	1	6	0	27.1425	0	1	1	0	0	0	0	#NULL!	#NULL!	#NULL!	14	4.3	0.86	5	2.19	0.62	1.46	2.783	0	1	13	5	#NULL!	#NULL!	#NULL!
184	0	0	#NULL!	60	43.1726	0	0	1	0	0	0	0	#NULL!	#NULL!	#NULL!	0	3.9	0.93	4.19355	1.68	0.54	0.99	2.5245	1	1	7	3	#NULL!	#NULL!	#NULL!
185	0	0	#NULL!	60	29.9589	0	0	0	0	0	0	0	#NULL!	#NULL!	#NULL!	0	4.9	0.63	7.77778	1.41	0.78	1.41	3.6355	1	1	25	1	#NULL!	#NULL!	#NULL!
186	1	1	36	36	44.4438	0	1	0	0	0	0	0	#NULL!	#NULL!	#NULL!	0	4.5	1.07	4.20561	1.76	0.63	0.74	3.097	1	1	32	1	#NULL!	#NULL!	#NULL!
187	0	0	#NULL!	60	48.6959	0	0	1	0	0	0	0	#NULL!	#NULL!	#NULL!	60	6.4	0.66	9.69697	1.67	1.07	1.52	5.056	1	0	29	4	#NULL!	#NULL!	#NULL!
188	1	1	34	35	54.9781	0	1	1	0	0	0	0	#NULL!	#NULL!	#NULL!	54	6.4	1.21	5.28926	2.1	0.91	2.93	3.8715	0	1	17	15	#NULL!	#NULL!	#NULL!
189	0	0	#NULL!	36	57.189	0	0	1	0	0	0	0	#NULL!	#NULL!	#NULL!	15	6	1.01	5.94059	1.83	0.87	1.76	4.198	1	0	11	1	#NULL!	#NULL!	#NULL!
190	1	1	36	37	62.9425	0	0	0	1	0	1	0	#NULL!	#NULL!	#NULL!	15	4.4	1.21	3.63636	2.09	0.68	0.92	2.776	1	0	10	1	#NULL!	#NULL!	#NULL!
192	1	1	6	49	57.5671	0	0	0	0	0	0	0	#NULL!	#NULL!	#NULL!	27	7	0.5	14	1.45	1.13	2.54	5.357	0	1	17	1	#NULL!	#NULL!	#NULL!
193	0	0	#NULL!	60	58.1644	0	0	1	0	0	0	0	#NULL!	#NULL!	#NULL!	66	6.4	1.11	5.76577	1.81	0.86	0.47	5.0785	0	1	41	2	#NULL!	#NULL!	#NULL!
194	1	1	12	34	68.3288	0	1	1	0	0	0	0	#NULL!	#NULL!	#NULL!	56	6.9	0.82	8.41463	1.91	1.01	2.54	4.937	0	1	27	4	#NULL!	#NULL!	#NULL!
195	0	0	#NULL!	60	64.0795	0	0	0	0	0	0	0	#NULL!	#NULL!	#NULL!	61	6.1	1.12	5.44643	2.33	0.72	0.83	4.6065	1	0	9	1	#NULL!	#NULL!	#NULL!
196	0	0	#NULL!	60	46.4767	1	0	1	0	0	0	0	#NULL!	#NULL!	#NULL!	5	6.2	0.88	7.04545	1.54	0.85	1.92	4.456	1	0	7	1	#NULL!	#NULL!	#NULL!
198	0	0	#NULL!	60	62.4767	0	1	1	0	0	0	0	#NULL!	#NULL!	#NULL!	0	7.1	0.8	8.875	1.7	1.19	2.21	5.3055	0	1	35	10	#NULL!	#NULL!	#NULL!
200	1	1	16	50	50.5562	1	0	1	0	1	0	0	#NULL!	#NULL!	#NULL!	9	4.5	0.51	8.82353	1.04	0.73	2.51	2.8605	1	1	13	4	#NULL!	#NULL!	#NULL!
201	1	1	37	49	45.9315	1	1	1	0	0	0	1	#NULL!	#NULL!	#NULL!	46	5.5	0.65	8.46154	1.32	0.86	1.78	4.049	0	1	3	1	#NULL!	#NULL!	#NULL!
202	0	0	#NULL!	49	51.9726	0	0	1	0	0	0	0	#NULL!	#NULL!	#NULL!	8	5	1.66	3.01205	2.34	0.54	0.59	3.0745	1	0	22	1	#NULL!	#NULL!	#NULL!
203	0	0	#NULL!	34	73.6247	0	1	1	1	0	0	1	#NULL!	#NULL!	#NULL!	0	4.7	0.63	7.46032	1.3	0.84	1.43	3.4265	0	1	27	9	#NULL!	#NULL!	#NULL!
204	0	0	#NULL!	60	54.8877	0	1	1	0	0	0	0	#NULL!	#NULL!	#NULL!	1	6	0.53	11.3208	1.22	1.09	2.01	4.5655	1	0	8	7	#NULL!	#NULL!	#NULL!
205	1	1	4	12	39.526	0	0	0	0	0	0	0	#NULL!	#NULL!	#NULL!	40	5.9	0.77	7.66234	1.4	0.95	1.22	4.581	1	1	8	0	#NULL!	#NULL!	#NULL!
206	0	0	#NULL!	60	59.3973	0	0	1	0	0	0	0	#NULL!	#NULL!	#NULL!	33	7.8	0.81	9.62963	1.62	1.28	2.1	6.045	1	0	39	1	#NULL!	#NULL!	#NULL!
207	0	0	#NULL!	60	65.9205	0	0	0	0	0	0	0	#NULL!	#NULL!	#NULL!	40	11	0.73	15.0685	1.89	1.01	7.57	6.8635	1	0	10	4	#NULL!	#NULL!	#NULL!
208	0	0	#NULL!	12	43.1233	0	0	0	0	1	0	0	#NULL!	#NULL!	#NULL!	100	4.3	0.82	5.2439	1.99	0.66	1.9	2.625	0	1	12	16	#NULL!	#NULL!	#NULL!
209	1	1	21	37	51.7534	0	1	0	0	0	0	1	#NULL!	#NULL!	#NULL!	0	4.8	0.85	5.64706	1.8	0.73	1.18	3.419	0	1	48	4	#NULL!	#NULL!	#NULL!
213	0	0	#NULL!	60	40.2247	0	0	0	0	0	0	0	#NULL!	#NULL!	#NULL!	0	5.4	0.79	6.83544	1.86	0.83	1.26	4.043	0	1	21	5	#NULL!	#NULL!	#NULL!
214	0	0	#NULL!	60	35.8301	0	0	0	0	0	0	0	#NULL!	#NULL!	#NULL!	15	3.3	1	3.3	1.64	0.41	0.97	1.8635	1	1	8	1	#NULL!	#NULL!	#NULL!
216	0	0	#NULL!	12	63.8685	0	1	1	0	0	1	0	#NULL!	#NULL!	#NULL!	0	4.4	1.26	3.49206	2.53	0.57	1.09	2.6495	1	1	19	3	#NULL!	#NULL!	#NULL!
217	0	0	#NULL!	60	40.2986	0	0	0	0	0	0	0	#NULL!	#NULL!	#NULL!	25	4.9	1.32	3.71212	1.87	0.65	0.48	3.364	1	0	3	1	#NULL!	#NULL!	#NULL!
218	1	1	9	37	65.8986	0	0	1	0	0	1	0	#NULL!	#NULL!	#NULL!	78	8.7	0.64	13.5937	1.33	1.44	2.59	6.8945	0	1	9	1	#NULL!	#NULL!	#NULL!
220	0	0	#NULL!	60	49.2356	0	1	0	0	0	0	0	#NULL!	#NULL!	#NULL!	20	5.5	0.84	6.54762	1.54	0.78	2.19	3.6745	1	0	14	1	#NULL!	#NULL!	#NULL!
221	1	1	23	38	40.0274	0	0	0	0	0	0	0	#NULL!	#NULL!	#NULL!	66	6.7	0.56	11.9643	1.52	1.12	4.4	4.16	0	1	27	9	#NULL!	#NULL!	#NULL!
222	0	0	#NULL!	60	66.0493	0	1	1	0	0	1	1	#NULL!	#NULL!	#NULL!	10	4.3	0.97	4.43299	1.34	0.72	1.79	2.5245	1	0	18	8	#NULL!	#NULL!	#NULL!
223	0	0	#NULL!	60	33.0986	0	0	0	0	0	0	0	#NULL!	#NULL!	#NULL!	80	5.4	0.83	6.50602	2.01	0.7	1.45	3.9175	1	1	11	2	#NULL!	#NULL!	#NULL!
224	1	1	22	12	41.0658	0	0	0	0	0	0	0	#NULL!	#NULL!	#NULL!	60	4.7	1.46	3.21918	1.87	0.54	0.79	2.8845	1	1	8	2	#NULL!	#NULL!	#NULL!
225	1	1	2	11	33.9753	0	0	0	0	0	0	0	#NULL!	#NULL!	#NULL!	0	4.6	0.72	6.38889	1.5	0.68	1.66	3.133	1	1	18	6	#NULL!	#NULL!	#NULL!
226	1	1	15	24	45.8521	0	0	0	0	0	0	0	#NULL!	#NULL!	#NULL!	49	4.6	0.63	7.30159	1.34	0.74	1.87	3.1285	1	1	39	3	#NULL!	#NULL!	#NULL!
227	1	2	8	60	42.9534	0	0	0	0	0	0	0	#NULL!	#NULL!	#NULL!	0	4.2	0.92	4.56522	1.34	0.62	0.52	3.046	1	0	2	1	#NULL!	#NULL!	#NULL!
228	1	1	10	12	56.8329	1	1	1	0	0	0	0	#NULL!	#NULL!	#NULL!	16	5.5	0.95	5.78947	1.79	0.78	1.74	3.767	1	1	4	1	#NULL!	#NULL!	#NULL!
229	0	0	#NULL!	14	49.8329	0	1	0	0	0	0	0	#NULL!	#NULL!	#NULL!	0	5.6	1.67	3.35329	2.15	0.65	0.63	3.6465	1	0	3	2	#NULL!	#NULL!	#NULL!
230	1	1	1	10	56.1425	0	0	1	0	0	1	1	#NULL!	#NULL!	#NULL!	62	5.1	1.03	4.95146	1.82	0.69	1.9	3.215	1	1	16	1	#NULL!	#NULL!	#NULL!
231	0	0	#NULL!	54	40.074	0	0	1	0	0	0	0	#NULL!	#NULL!	#NULL!	69	7.3	0.55	13.2727	1.34	1.28	3.93	4.9815	1	0	15	3	#NULL!	#NULL!	#NULL!
232	1	1	11	22	71.0301	0	0	0	0	0	0	0	#NULL!	#NULL!	#NULL!	30	7.8	0.96	8.125	1.91	1.39	1.46	6.183	1	0	8	1	#NULL!	#NULL!	#NULL!
233	1	1	3	14	28.1918	1	0	1	0	0	0	0	#NULL!	#NULL!	#NULL!	26	3.8	0.73	5.20548	1.2	0.65	0.68	2.764	1	1	11	1	#NULL!	#NULL!	#NULL!
234	0	0	#NULL!	50	56.326	0	0	0	0	0	0	0	#NULL!	#NULL!	#NULL!	91	5.5	0.8	6.875	1.71	0.76	0.87	4.3085	1	0	20	4	#NULL!	#NULL!	#NULL!
236	1	1	7	7	56.6164	0	0	0	0	0	0	0	#NULL!	#NULL!	#NULL!	0	4.8	0.94	5.10638	2.15	0.56	1.14	3.347	1	1	16	2	#NULL!	#NULL!	#NULL!
237	1	1	4	4	30.2712	0	0	1	0	0	0	0	#NULL!	#NULL!	#NULL!	61	4.2	0.92	4.56522	1.62	0.61	0.78	2.929	1	1	17	3	#NULL!	#NULL!	#NULL!
238	0	0	#NULL!	60	59.7452	0	0	1	0	0	0	0	#NULL!	#NULL!	#NULL!	42	5.2	1.28	4.0625	1.53	0.73	0.62	3.641	1	0	3	1	#NULL!	#NULL!	#NULL!
239	0	0	#NULL!	60	59.3726	0	0	1	0	0	0	0	#NULL!	#NULL!	#NULL!	35	5.9	1.17	5.04274	1.83	0.71	1.62	4.001	0	1	5	1	#NULL!	#NULL!	#NULL!
240	1	1	7	32	60.8466	0	1	0	0	0	0	0	#NULL!	#NULL!	#NULL!	70	4.8	0.85	5.64706	1.61	0.68	2.06	3.023	0	1	33	19	#NULL!	#NULL!	#NULL!
241	1	1	6	25	38.9014	0	1	1	0	0	0	0	#NULL!	#NULL!	#NULL!	22	4.8	0.69	6.95652	1.68	0.63	1.71	3.3405	1	0	18	1	#NULL!	#NULL!	#NULL!
242	1	1	36	36	52.1342	0	1	0	0	#NULL!	0	1	#NULL!	#NULL!	#NULL!	71	3.8	0.78	4.87179	1.42	0.61	0.74	2.687	1	1	40	19	#NULL!	#NULL!	#NULL!
243	0	0	#NULL!	60	60.0027	0	0	1	0	0	0	0	#NULL!	#NULL!	#NULL!	85	6.7	0.87	7.70115	2.01	0.99	2.01	4.9255	0	1	26	12	#NULL!	#NULL!	#NULL!
245	0	0	#NULL!	60	63.2658	0	1	1	0	0	0	1	#NULL!	#NULL!	#NULL!	32	6.3	1.16	5.43103	1.95	0.77	1.22	4.591	0	1	6	1	#NULL!	#NULL!	#NULL!
246	0	0	#NULL!	14	77.2767	0	0	0	0	0	0	1	#NULL!	#NULL!	#NULL!	35	6.3	0.67	9.40299	1.67	1.02	1.58	4.919	1	1	58	13	#NULL!	#NULL!	#NULL!
247	0	0	#NULL!	60	46.0384	0	1	1	0	0	0	0	#NULL!	#NULL!	#NULL!	95	5.1	0.86	5.93023	1.55	0.85	0.68	3.934	1	1	15	5	#NULL!	#NULL!	#NULL!
248	0	0	#NULL!	42	54.0795	0	1	1	0	0	0	0	#NULL!	#NULL!	#NULL!	26	5.2	1.32	3.93939	1.92	0.71	1	3.43	0	1	11	2	#NULL!	#NULL!	#NULL!
249	0	0	#NULL!	10	55.7918	0	0	1	0	0	0	0	#NULL!	#NULL!	#NULL!	70	5.8	1.01	5.74257	1.79	0.92	1.42	4.151	1	0	25	6	#NULL!	#NULL!	#NULL!
250	0	0	#NULL!	11	48.6795	0	0	0	0	0	0	0	#NULL!	#NULL!	#NULL!	56	6.4	0.5	12.8	1.43	1.14	6.45	2.9975	1	0	29	6	#NULL!	#NULL!	#NULL!
251	1	1	59	60	43.1973	0	0	0	0	0	0	0	#NULL!	#NULL!	#NULL!	40	5.1	0.77	6.62338	1.22	0.94	1.56	3.628	0	1	22	4	#NULL!	#NULL!	#NULL!
252	0	0	#NULL!	60	51.4959	0	0	1	0	0	0	0	#NULL!	#NULL!	#NULL!	25	5.3	0.99	5.35354	1.61	0.74	2.39	3.2345	0	1	4	2	#NULL!	#NULL!	#NULL!
253	0	0	#NULL!	36	77.1068	0	1	1	0	0	0	0	#NULL!	#NULL!	#NULL!	70	7.1	1.05	6.7619	1.93	0.96	1.93	5.1815	1	0	16	2	#NULL!	#NULL!	#NULL!
254	0	0	#NULL!	60	45.7342	0	0	1	0	0	0	0	#NULL!	#NULL!	#NULL!	35	4.1	0.92	4.45652	1.52	0.51	1.4	2.55	1	0	11	6	#NULL!	#NULL!	#NULL!
257	0	0	#NULL!	16	52.663	0	1	0	0	0	0	0	#NULL!	#NULL!	#NULL!	16	7.5	0.94	7.97872	1.67	1.05	1.98	5.669	0	1	4	1	#NULL!	#NULL!	#NULL!
258	1	1	5	24	54.2	0	1	1	0	0	0	1	#NULL!	#NULL!	#NULL!	19	5.1	0.75	6.8	1.38	0.88	1.76	3.558	0	1	9	4	#NULL!	#NULL!	#NULL!
259	0	0	#NULL!	60	36.8219	0	0	1	0	0	0	0	#NULL!	#NULL!	#NULL!	70	5.1	0.56	9.10714	1.57	1	2.7	3.325	1	0	20	3	#NULL!	#NULL!	#NULL!
260	1	1	20	12	31.3918	0	0	1	0	0	0	0	#NULL!	#NULL!	#NULL!	65	4.6	1.11	4.14414	1.72	0.7	0.65	3.1975	0	1	4	3	#NULL!	#NULL!	#NULL!
262	0	0	#NULL!	18	31.4055	0	0	1	0	0	0	0	#NULL!	#NULL!	#NULL!	18	3.6	1.13	3.18584	1.37	0.46	0.6	2.2	1	0	3	1	#NULL!	#NULL!	#NULL!
264	1	2	2	37	56.9945	0	0	0	0	1	1	0	#NULL!	#NULL!	#NULL!	80	3.9	1.21	3.22314	1.63	0.61	0.71	2.3705	1	1	6	1	#NULL!	#NULL!	#NULL!
266	0	0	#NULL!	60	69.1507	1	0	0	0	1	1	1	#NULL!	#NULL!	#NULL!	50	3.9	0.96	4.0625	1.67	0.48	1.77	2.1435	1	0	22	1	#NULL!	#NULL!	#NULL!
268	1	1	14	14	37.9479	0	1	0	0	0	0	0	#NULL!	#NULL!	#NULL!	0	5.1	1.4	3.64286	2.42	0.61	1.21	3.1555	1	1	6	2	#NULL!	#NULL!	#NULL!
269	0	0	#NULL!	60	67.3233	1	0	0	0	0	0	1	#NULL!	#NULL!	#NULL!	0	5.2	1.26	4.12698	1.6	0.71	1.18	3.409	1	0	4	2	#NULL!	#NULL!	#NULL!
270	0	0	#NULL!	60	47.1616	0	0	1	0	0	0	0	#NULL!	#NULL!	#NULL!	51	5.1	1.01	5.0495	3.23	0.44	1.25	3.5275	0	1	4	2	#NULL!	#NULL!	#NULL!
272	0	0	#NULL!	60	56.6192	0	1	1	0	0	0	0	#NULL!	#NULL!	#NULL!	0	7.4	1.38	5.36232	2.33	1.37	1.37	5.4035	1	0	7	1	#NULL!	#NULL!	#NULL!
273	0	0	#NULL!	37	52.1945	0	0	1	0	0	0	1	#NULL!	#NULL!	#NULL!	33	6.4	0.81	7.90123	1.89	1.31	4.01	3.7855	0	1	14	9	#NULL!	#NULL!	#NULL!
275	1	1	11	23	54.1808	0	0	0	0	0	0	0	#NULL!	#NULL!	#NULL!	43	4.8	1.31	3.66412	1.73	0.66	0.75	3.1525	1	1	20	2	#NULL!	#NULL!	#NULL!
276	1	1	11	12	58.189	0	0	1	0	0	0	0	#NULL!	#NULL!	#NULL!	84	7.4	1.29	5.73643	2.22	1.06	1.36	5.498	1	0	10	1	#NULL!	#NULL!	#NULL!
277	1	0	38	60	65.8767	1	0	1	0	0	0	0	#NULL!	#NULL!	#NULL!	25	5.6	0.96	5.83333	1.59	0.87	1.72	3.866	0	1	19	4	#NULL!	#NULL!	#NULL!
278	1	1	13	25	47.9671	0	0	0	1	0	1	0	#NULL!	#NULL!	#NULL!	30	4	1.25	3.2	1.74	0.53	0.81	2.3855	0	1	14	4	#NULL!	#NULL!	#NULL!
279	0	0	#NULL!	44	52.4466	0	0	1	0	0	0	0	#NULL!	#NULL!	#NULL!	45	6.5	1.15	5.65217	2.06	0.95	0.96	4.918	1	0	14	1	#NULL!	#NULL!	#NULL!
280	0	0	#NULL!	7	68.2685	0	0	0	0	0	1	0	#NULL!	#NULL!	#NULL!	14	4.9	1.27	3.85827	1.99	0.61	2	2.73	1	0	10	2	#NULL!	#NULL!	#NULL!
281	1	1	14	26	43.0849	0	1	1	0	0	0	0	#NULL!	#NULL!	#NULL!	61	5.2	1.64	3.17073	1.96	0.61	0.59	3.2945	0	1	4	1	#NULL!	#NULL!	#NULL!
283	1	1	12	13	52.2575	1	1	0	0	0	1	0	#NULL!	#NULL!	#NULL!	0	4.2	0.48	8.75	1.13	0.94	1.78	2.919	1	1	13	1	#NULL!	#NULL!	#NULL!
284	0	0	#NULL!	60	53.0164	0	0	1	0	0	0	0	#NULL!	#NULL!	#NULL!	10	6.8	1.32	5.15152	2.22	0.9	1.12	4.976	0	1	17	1	#NULL!	#NULL!	#NULL!
285	1	1	2	0	55.8329	1	0	1	0	0	1	0	#NULL!	150	#NULL!	52	5.09	0.4	12.725	1.52	1.05	2.54	1.89	0	1	27	7	5	24.8	4
287	0	0	#NULL!	60	31.4767	0	0	1	0	0	0	0	#NULL!	#NULL!	#NULL!	0	2.9	1.59	1.8239	1.64	0.16	0.79	0.9545	0	1	16	1	#NULL!	#NULL!	#NULL!
288	1	1	12	23	56.6411	1	0	0	0	0	0	0	#NULL!	#NULL!	#NULL!	0	4.1	0.74	5.54054	1.26	0.63	2.59	2.1945	0	1	3	2	#NULL!	#NULL!	#NULL!
289	1	1	23	36	47.8986	0	1	1	0	0	0	0	#NULL!	#NULL!	#NULL!	25	4.6	1.2	3.83333	1.74	0.59	1.15	2.8825	0	1	18	14	#NULL!	#NULL!	#NULL!
291	0	0	#NULL!	60	66.6603	1	0	1	1	0	1	1	#NULL!	#NULL!	#NULL!	50	3.5	0.54	6.48148	0.98	0.66	2.47	1.8485	0	1	2	1	#NULL!	#NULL!	#NULL!
293	0	0	#NULL!	60	61.9918	1	1	1	0	0	0	0	#NULL!	#NULL!	#NULL!	14	4.6	0.94	4.89362	1.28	0.79	0.84	3.282	0	1	20	24	#NULL!	#NULL!	#NULL!
294	0	0	#NULL!	60	40.4301	1	1	1	0	0	0	0	#NULL!	#NULL!	#NULL!	50	5	0.74	6.75676	1.23	0.83	2.11	3.3105	0	1	2	5	#NULL!	#NULL!	#NULL!
295	0	0	#NULL!	60	49.4712	0	1	0	0	0	0	0	#NULL!	#NULL!	#NULL!	22	4.5	1.21	3.71901	1.41	0.63	0.81	2.9255	1	1	14	2	#NULL!	#NULL!	#NULL!
296	0	0	#NULL!	60	39.2658	1	0	1	0	0	0	0	#NULL!	#NULL!	#NULL!	10	4.5	1.09	4.12844	1.25	0.7	1.11	2.9105	0	1	3	1	#NULL!	#NULL!	#NULL!
297	1	0	39	40	45.8521	0	0	1	0	0	0	0	#NULL!	#NULL!	#NULL!	41	4.5	1.5	3	2.09	0.5	0.81	2.6355	0	1	12	2	#NULL!	#NULL!	#NULL!
298	0	0	#NULL!	24	59.8603	0	0	1	0	0	0	0	#NULL!	#NULL!	#NULL!	43	6	1.31	4.58015	1.69	0.79	1.55	3.9925	0	1	4	1	#NULL!	#NULL!	#NULL!
299	0	0	#NULL!	48	49.4411	1	0	0	0	0	0	0	#NULL!	#NULL!	#NULL!	23	5.3	1.13	4.69027	1.28	0.89	1.1	3.675	1	0	15	1	#NULL!	#NULL!	#NULL!
300	1	1	8	18	46.6521	0	0	1	0	0	0	1	#NULL!	#NULL!	#NULL!	50	5.8	1.5	3.86667	2.05	0.69	1.06	3.823	0	1	19	12	#NULL!	#NULL!	#NULL!
301	0	0	#NULL!	60	62.6521	1	0	1	0	0	0	1	#NULL!	#NULL!	#NULL!	24	4.6	2.32	1.98276	2.01	0.5	0.58	2.019	1	0	11	8	#NULL!	#NULL!	#NULL!
302	1	1	60	60	72.6329	0	0	1	0	0	0	0	#NULL!	#NULL!	#NULL!	15	6.7	1.3	5.15385	1.48	1.06	0.95	4.9725	1	1	16	2	#NULL!	#NULL!	#NULL!
303	0	0	#NULL!	60	38.3425	0	0	1	0	0	0	0	#NULL!	#NULL!	#NULL!	34	4.5	1.79	2.51397	1.76	0.53	0.46	2.503	0	1	3	1	#NULL!	#NULL!	#NULL!
304	0	0	#NULL!	60	69.3178	0	1	0	1	0	1	0	#NULL!	#NULL!	#NULL!	90	4.5	0.99	4.54545	1.56	0.71	0.98	3.069	0	1	60	6	#NULL!	#NULL!	#NULL!
307	0	0	#NULL!	60	36.1644	0	0	0	0	0	0	0	#NULL!	#NULL!	#NULL!	10	5.5	1.02	5.39216	1.49	0.8	1.61	3.7555	0	1	14	2	#NULL!	#NULL!	#NULL!
308	1	1	36	36	41.7178	1	0	0	0	0	0	0	#NULL!	#NULL!	#NULL!	25	5.3	1.13	4.69027	1.36	0.82	1.49	3.4995	1	1	2	1	#NULL!	#NULL!	#NULL!
309	0	0	#NULL!	60	55.8384	0	0	1	0	0	0	0	#NULL!	#NULL!	#NULL!	100	5.3	0.9	5.88889	1.26	0.84	1.79	3.5945	1	0	8	1	#NULL!	#NULL!	#NULL!
310	0	0	#NULL!	24	76.7534	1	1	1	0	1	1	1	#NULL!	#NULL!	#NULL!	49	4.1	1.37	2.9927	1.94	0.5	1.52	2.046	1	1	14	6	#NULL!	#NULL!	#NULL!
311	0	0	#NULL!	12	48.7781	0	0	0	0	0	0	0	#NULL!	#NULL!	#NULL!	0	4.5	1.18	3.81356	1.53	0.65	0.73	2.9915	0	1	26	1	#NULL!	#NULL!	#NULL!
312	0	0	#NULL!	48	25.4904	0	0	0	0	0	0	0	#NULL!	#NULL!	#NULL!	80	4.4	1.27	3.46457	1.33	0.67	0.49	2.9095	0	1	12	4	#NULL!	#NULL!	#NULL!
313	0	0	#NULL!	6	61.5589	1	0	1	0	0	0	0	#NULL!	#NULL!	#NULL!	6	5.1	1.06	4.81132	1.49	0.81	0.75	3.7025	0	1	2	1	#NULL!	#NULL!	#NULL!
316	1	1	9	12	32.4548	0	1	1	0	0	0	0	#NULL!	#NULL!	#NULL!	60	4.3	1.42	3.02817	1.76	0.6	1.43	2.2365	0	1	22	12	#NULL!	#NULL!	#NULL!
317	0	0	#NULL!	12	54.2767	0	0	1	0	0	0	0	#NULL!	#NULL!	#NULL!	75	5.9	1.3	4.53846	1.6	0.9	1.32	4.006	1	0	40	11	#NULL!	#NULL!	#NULL!
318	1	1	4	11	54.8164	0	1	0	0	0	0	1	#NULL!	#NULL!	#NULL!	15	5.7	1.45	3.93103	1.96	0.77	0.75	3.9125	1	1	34	4	#NULL!	#NULL!	#NULL!
319	1	1	4	25	51.8658	0	0	1	0	0	0	0	#NULL!	#NULL!	#NULL!	73	6.9	0.87	7.93103	1.35	1.04	2.46	4.923	1	0	2	2	#NULL!	#NULL!	#NULL!
320	1	1	11	36	59.1507	1	0	1	0	0	0	0	#NULL!	#NULL!	#NULL!	0	5.3	0.8	6.625	1.03	0.85	1.26	3.933	0	1	10	5	#NULL!	#NULL!	#NULL!
321	0	0	#NULL!	60	47.1205	0	0	1	0	0	0	0	#NULL!	#NULL!	#NULL!	12	4.8	1.37	3.50365	1.6	0.63	0.98	2.989	0	1	21	1	#NULL!	#NULL!	#NULL!
322	1	1	4	4	54.8164	0	1	1	0	0	0	0	#NULL!	#NULL!	#NULL!	30	6.8	1.63	4.17178	1.92	0.96	1.01	4.7155	1	1	2	1	#NULL!	#NULL!	#NULL!
323	0	0	#NULL!	50	29.9918	0	0	1	0	0	0	0	#NULL!	#NULL!	#NULL!	62	5.2	1.36	3.82353	1.57	0.7	0.55	3.5925	1	1	2	1	#NULL!	#NULL!	#NULL!
324	1	1	17	14	40.389	0	0	0	0	0	0	0	#NULL!	#NULL!	#NULL!	32	3.7	0.81	4.5679	1.11	0.51	2.57	1.7335	1	1	2	2	#NULL!	#NULL!	#NULL!
325	1	1	1	0	44.6137	0	0	1	0	0	0	0	#NULL!	#NULL!	#NULL!	16	5.9	1.48	3.98649	1.81	1.11	0.99	3.9745	1	1	2	1	#NULL!	#NULL!	#NULL!
326	0	0	#NULL!	6	28.4274	0	1	0	0	0	0	0	#NULL!	#NULL!	#NULL!	91	5.3	1.32	4.01515	1.81	0.8	1.41	3.3455	1	1	12	13	#NULL!	#NULL!	#NULL!
328	1	1	5	5	42.9945	0	0	0	0	0	0	1	#NULL!	#NULL!	#NULL!	54	3.5	1.74	2.01149	1.8	0.34	0.75	1.4225	0	1	4	4	#NULL!	#NULL!	#NULL!
329	1	1	5	37	45.674	0	0	1	0	0	0	0	#NULL!	#NULL!	#NULL!	70	5.7	1.44	3.95833	1.62	0.81	1.61	3.5355	1	1	23	4	#NULL!	#NULL!	#NULL!
332	0	0	#NULL!	59.9918	62.3096	0	0	1	0	0	0	0	#NULL!	#NULL!	#NULL!	7	5.6	1.45	3.86207	1.48	0.78	1.19	3.6145	1	0	7	2	#NULL!	#NULL!	#NULL!
334	0	0	#NULL!	60	55.2712	0	0	1	0	0	0	0	#NULL!	#NULL!	#NULL!	65	4.7	1.41	3.33333	1.5	0.64	1.28	2.714	1	0	12	1	#NULL!	#NULL!	#NULL!
335	0	0	#NULL!	59	42.989	0	0	1	0	0	0	0	#NULL!	#NULL!	#NULL!	40	5.2	2.37	2.19409	1.99	0.58	0.86	2.443	1	0	3	1	#NULL!	#NULL!	#NULL!
336	0	0	#NULL!	60	45.3507	0	1	0	0	0	0	0	#NULL!	#NULL!	#NULL!	100	6.2	1.05	5.90476	1.65	0.98	2.62	3.971	1	0	18	2	#NULL!	#NULL!	#NULL!
338	0	0	#NULL!	60	67.0959	1	0	1	1	0	1	1	#NULL!	#NULL!	#NULL!	30	4.9	1.02	4.80392	1.36	0.81	1.39	3.2545	1	0	20	1	#NULL!	#NULL!	#NULL!
340	0	0	#NULL!	33	36.3041	0	0	0	0	0	0	0	#NULL!	#NULL!	#NULL!	50	3.9	0.8	4.875	1.04	0.72	1.85	2.2675	1	0	22	6	#NULL!	#NULL!	#NULL!
341	1	1	13	14	34.6767	0	0	0	0	0	0	0	#NULL!	#NULL!	#NULL!	85	5.2	1.15	4.52174	1.83	1	1.91	3.1905	1	1	22	8	#NULL!	#NULL!	#NULL!
342	1	1	33	36	51.8192	0	1	1	0	0	0	0	#NULL!	#NULL!	#NULL!	100	6.5	1.18	5.50847	1.32	1.22	1.82	4.501	1	1	23	2	#NULL!	#NULL!	#NULL!
343	1	1	12	12	65.1973	1	0	1	0	0	0	0	#NULL!	#NULL!	#NULL!	30	5	1.09	4.58716	1.2	0.88	1.56	3.208	0	1	11	4	#NULL!	#NULL!	#NULL!
344	0	0	#NULL!	17	64.9479	0	1	1	0	0	0	0	#NULL!	#NULL!	#NULL!	0	7.4	1.65	4.48485	1.93	1.3	2.05	4.8275	1	1	23	2	#NULL!	#NULL!	#NULL!
345	1	1	11	12	66.6192	0	0	1	0	0	0	1	#NULL!	#NULL!	#NULL!	43	5.3	1.31	4.0458	1.43	0.91	1.58	3.279	1	1	36	4	#NULL!	#NULL!	#NULL!
346	0	0	#NULL!	60	58.6932	0	0	1	0	0	0	0	#NULL!	#NULL!	#NULL!	10	4.9	0.67	7.31343	0.88	0.99	1.58	3.519	1	0	38	22	#NULL!	#NULL!	#NULL!
347	0	0	#NULL!	60	55.3096	0	0	1	0	0	0	1	#NULL!	#NULL!	#NULL!	79	4.6	1.43	3.21678	1.31	0.79	0.61	2.8955	0	1	46	6	#NULL!	#NULL!	#NULL!
348	1	1	11	12	45.5014	0	0	1	0	0	0	0	#NULL!	#NULL!	#NULL!	40	5.1	0.92	5.54348	1.21	0.98	2.24	3.172	1	1	13	3	#NULL!	#NULL!	#NULL!
349	0	0	#NULL!	14	47.8055	0	0	0	0	0	0	0	#NULL!	#NULL!	#NULL!	65	6.1	1.36	4.48529	1.79	1.14	1.61	4.0155	0	1	34	7	#NULL!	#NULL!	#NULL!
350	0	0	#NULL!	60	53.2301	0	0	1	0	0	0	0	#NULL!	#NULL!	#NULL!	50	6.2	1.14	5.4386	1.69	1.26	2.08	4.124	0	1	11	2	#NULL!	#NULL!	#NULL!
351	0	0	#NULL!	0	45.2877	0	1	1	0	0	0	0	#NULL!	#NULL!	#NULL!	51	5.6	1.32	4.24242	1.54	1.13	1.12	3.776	1	0	8	4	#NULL!	#NULL!	#NULL!
352	0	0	#NULL!	60	59.0877	0	0	1	0	0	0	0	#NULL!	#NULL!	#NULL!	0	5.7	1.54	3.7013	1.67	1.01	1.17	3.6335	1	0	9	11	#NULL!	#NULL!	#NULL!
353	1	1	21	21	56.989	1	1	1	0	0	0	0	#NULL!	#NULL!	#NULL!	0	3.9	1.62	2.40741	1.77	0.63	0.95	1.8525	0	1	2	1	#NULL!	#NULL!	#NULL!
354	0	0	#NULL!	60	53.1425	1	1	1	0	0	0	0	#NULL!	#NULL!	#NULL!	20	8.7	1.14	7.63158	1.75	1.52	5.59	5.04	1	0	16	2	#NULL!	#NULL!	#NULL!
355	0	0	#NULL!	60	54.337	0	0	0	0	1	0	0	#NULL!	#NULL!	#NULL!	66	3.6	1.15	3.13043	1.45	0.74	0.88	2.054	0	1	5	1	#NULL!	#NULL!	#NULL!
356	0	0	#NULL!	60	44.6466	0	1	1	0	0	0	0	#NULL!	#NULL!	#NULL!	44	4.9	0.9	5.44444	1.41	1.17	1.41	3.3655	1	1	3	15	#NULL!	#NULL!	#NULL!
357	0	0	#NULL!	18	28.4	0	0	1	0	0	0	0	#NULL!	100	#NULL!	50	4.68	2.3	2.03478	1.88	0.66	0.5	2.19	1	0	16	3	0	0.1	0.6
360	1	1	6	6	58.6493	0	0	0	0	1	1	1	#NULL!	#NULL!	#NULL!	24	5.4	1.05	5.14286	1.49	1.03	2.37	3.2835	0	1	34	3	#NULL!	#NULL!	#NULL!
361	0	0	#NULL!	60	58.0466	0	1	1	0	0	0	0	#NULL!	#NULL!	#NULL!	40	5.6	1.71	3.27485	2.15	0.95	1.64	3.152	0	1	7	3	#NULL!	#NULL!	#NULL!
362	0	0	#NULL!	59	58.2685	0	0	1	0	0	0	0	#NULL!	#NULL!	#NULL!	0	5.1	1.67	3.05389	1.72	0.83	0.79	3.0745	1	0	23	2	#NULL!	#NULL!	#NULL!
364	0	0	#NULL!	60	56.8247	0	0	1	0	0	0	0	#NULL!	#NULL!	#NULL!	0	7	1.31	5.34351	1.85	1.41	1.97	4.8035	1	0	13	6	#NULL!	#NULL!	#NULL!
365	0	0	#NULL!	0	56.8795	0	0	1	0	0	0	0	#NULL!	120	#NULL!	24	5.59	1.08	5.17593	1.67	1.1	0.58	3.93	1	0	3	1	1	4.5	1.1
366	1	1	3	0	58.3808	0	0	1	0	0	0	0	#NULL!	#NULL!	#NULL!	65	5.6	1.35	4.14815	1.52	1.13	0.75	3.9125	1	1	16	2	#NULL!	#NULL!	#NULL!
367	1	1	48	48	61.0986	0	1	1	0	0	1	0	#NULL!	#NULL!	#NULL!	55	7.2	1.24	5.80645	1.92	1.37	3.3	4.475	1	1	13	1	#NULL!	#NULL!	#NULL!
368	0	0	#NULL!	60	41.8	0	0	#NULL!	0	0	0	0	#NULL!	#NULL!	#NULL!	54	6.2	1.45	4.27586	1.74	1.13	0.74	4.417	0	1	3	3	#NULL!	#NULL!	#NULL!
369	0	0	#NULL!	60	40.8685	0	0	0	0	0	0	0	#NULL!	#NULL!	#NULL!	40	4.8	1.81	2.65193	1.83	0.74	0.97	2.5535	0	1	3	2	#NULL!	#NULL!	#NULL!
370	0	0	#NULL!	0	44.4959	1	0	1	0	0	0	0	#NULL!	#NULL!	#NULL!	0	5.2	1.36	3.82353	1.86	0.95	1.51	3.1605	1	1	8	1	#NULL!	#NULL!	#NULL!
371	1	1	2	0	50.5945	0	0	1	0	0	0	0	#NULL!	#NULL!	#NULL!	83	5.5	2.21	2.48869	3.52	0.6	2.81	2.0255	0	1	34	28	#NULL!	#NULL!	#NULL!
372	1	0	5	6	69.3479	0	0	#NULL!	1	0	1	1	#NULL!	#NULL!	#NULL!	85	3.8	1.45	2.62069	1.89	0.54	1.36	1.738	1	0	10	2	#NULL!	#NULL!	#NULL!
373	1	0	5	6	43.8932	1	0	1	0	0	0	0	#NULL!	#NULL!	#NULL!	0	6.3	1.15	5.47826	1.67	1.23	2.51	4.0205	1	0	2	1	#NULL!	#NULL!	#NULL!
374	1	1	17	18	67.0658	0	0	1	0	0	0	1	#NULL!	#NULL!	#NULL!	50	6	1.65	3.63636	2.12	1.03	1.48	3.684	1	0	3	1	#NULL!	#NULL!	#NULL!
375	0	0	#NULL!	36	32.1123	0	0	0	0	0	0	0	#NULL!	#NULL!	#NULL!	26	5.1	1.12	4.55357	1.65	0.94	2.19	2.9945	1	1	20	1	#NULL!	#NULL!	#NULL!
380	1	1	44	44	67.2055	1	0	1	1	0	1	0	#NULL!	#NULL!	#NULL!	75	6.1	1.3	4.69231	1.85	1.19	2.68	3.594	1	1	11	5	#NULL!	#NULL!	#NULL!
381	0	0	#NULL!	60	54.4164	0	0	1	0	0	1	1	#NULL!	#NULL!	#NULL!	38	4.8	1.57	3.05732	1.88	0.91	0.7	2.915	1	0	5	1	#NULL!	#NULL!	#NULL!
382	1	1	1	0	28.5425	0	0	1	0	0	0	0	#NULL!	#NULL!	#NULL!	35	4.1	1.51	2.71523	1.6	0.61	0.89	2.1895	0	1	9	1	#NULL!	#NULL!	#NULL!
383	0	0	#NULL!	60	32.4301	0	0	0	0	0	0	0	#NULL!	#NULL!	#NULL!	85	5.6	1.46	3.83562	1.68	1.18	0.91	3.7305	1	1	33	1	#NULL!	#NULL!	#NULL!
387	0	0	#NULL!	49	58.674	0	0	1	0	0	0	0	#NULL!	#NULL!	#NULL!	70	6.9	3.1	2.22581	2.6	0.99	0.83	3.4265	1	0	32	2	#NULL!	#NULL!	#NULL!
388	1	1	36	37	42.4027	0	1	0	0	0	0	0	#NULL!	#NULL!	#NULL!	4	4.3	1.05	4.09524	2.01	0.96	1.75	2.4625	1	1	23	23	#NULL!	#NULL!	#NULL!
390	0	0	#NULL!	0	51.2986	1	1	1	0	0	0	0	#NULL!	#NULL!	#NULL!	75	6.4	1.85	3.45946	2.19	1.16	0.98	4.109	1	0	6	5	#NULL!	#NULL!	#NULL!
391	0	0	#NULL!	33	66.937	1	0	1	0	0	0	0	#NULL!	#NULL!	#NULL!	3	4.1	1.12	3.66071	1.55	0.91	1.35	2.3725	0	1	3	1	#NULL!	#NULL!	#NULL!
392	0	0	#NULL!	60	41.4904	0	1	#NULL!	0	0	0	1	#NULL!	#NULL!	#NULL!	22	4.4	0.79	5.56962	1.24	0.92	2.29	2.5795	1	0	9	1	#NULL!	#NULL!	#NULL!
393	1	1	39	36	46.8301	1	1	#NULL!	0	0	0	0	#NULL!	#NULL!	#NULL!	0	4.8	0.9	5.33333	1.47	0.99	1.83	3.0765	1	1	24	2	#NULL!	#NULL!	#NULL!
396	1	1	2	0	46.4493	0	1	1	0	0	0	0	#NULL!	#NULL!	#NULL!	20	4.9	1.02	4.80392	1.45	0.91	1.34	3.277	1	1	8	2	#NULL!	#NULL!	#NULL!
398	0	0	#NULL!	50	61.6384	1	0	1	1	0	1	1	#NULL!	#NULL!	#NULL!	60	3	1.05	2.85714	1.2	0.62	0.99	1.5045	1	0	2	1	#NULL!	#NULL!	#NULL!
399	0	0	#NULL!	48	53.063	0	1	0	0	#NULL!	0	0	#NULL!	#NULL!	#NULL!	70	7.4	0.8	9.25	1.3	1.73	2.48	5.484	0	1	8	2	#NULL!	#NULL!	#NULL!
401	0	0	#NULL!	48	60.2438	0	0	1	0	0	0	0	29.4076	#NULL!	#NULL!	14	4.7	1.55	3.03226	1.66	0.79	0.91	2.7405	0	1	17	3	#NULL!	#NULL!	#NULL!
402	1	1	#NULL!	15	49.2192	0	1	1	0	0	0	0	26.7949	#NULL!	#NULL!	54	5	1.15	4.34783	1.25	1.06	0.98	3.409	0	1	22	20	#NULL!	#NULL!	#NULL!
404	0	0	#NULL!	0	23.2438	0	0	1	0	0	0	0	23.2254	#NULL!	#NULL!	60	3.9	1.51	2.58278	1.7	0.73	0.77	2.0435	1	0	20	20	#NULL!	#NULL!	#NULL!
405	0	0	#NULL!	42	34.0219	0	0	#NULL!	0	0	0	0	#NULL!	#NULL!	#NULL!	66	5.2	2.22	2.34234	2.4	0.88	1.32	2.386	1	0	10	6	#NULL!	#NULL!	#NULL!
406	0	0	#NULL!	48	52.5589	0	0	0	0	0	0	1	23.6614	#NULL!	#NULL!	14	5.3	1.35	3.92593	1.5	0.95	1.07	3.4685	1	0	2	1	#NULL!	#NULL!	#NULL!
407	0	0	#NULL!	11	60.0575	0	0	1	0	0	0	0	31.0979	#NULL!	#NULL!	74	7.7	1.43	5.38462	1.82	1.53	2.19	5.2845	1	0	7	4	#NULL!	#NULL!	#NULL!
408	1	1	27	27	57.2904	1	0	1	0	0	0	0	25.7371	#NULL!	#NULL!	0	4.7	1.1	4.27273	1.44	0.97	1.18	3.069	1	0	2	1	#NULL!	#NULL!	#NULL!
409	0	0	#NULL!	48	64.9397	1	1	#NULL!	0	0	1	1	28.3447	#NULL!	#NULL!	70	4.8	1.13	4.24779	1.52	0.98	2.76	2.428	1	1	24	3	#NULL!	#NULL!	#NULL!
410	0	0	#NULL!	48	50.7726	0	0	1	0	0	0	0	19.8141	145	53	17	6.3	1.82	3.46154	1.87	1.11	0.78	4.129	0	1	2	1	0	2.5	1.1
411	0	0	#NULL!	24	62.6712	0	0	0	0	0	0	0	22.2137	110	64	44	6.3	1.66	3.79518	2.01	1.15	2.37	3.5735	1	0	13	2	1	5.6	0.9
412	0	0	#NULL!	48	25.8521	0	1	#NULL!	0	0	0	0	22.2063	120	54	53	4.3	1.08	3.98148	1.41	0.92	1.16	2.698	1	0	20	3	0	0.2	1.5
413	0	0	#NULL!	48	49.8137	0	0	1	0	0	0	0	19.5918	128	65	21	4.9	2.05	2.39024	2.01	0.75	0.92	2.436	0	1	2	1	0	1.6	0.8
414	0	0	#NULL!	48	41.9068	0	0	#NULL!	0	1	0	1	34.7656	143	64	56	6.5	0.77	8.44156	1.72	1.37	6.89	2.6295	0	1	31	9	0	12	14.7
415	1	1	8	9	58.6904	0	0	#NULL!	0	0	1	0	26.6097	191	74	25	5.04	1.62	3.11111	2.04	0.76	1.73	1.78	1	0	6	1	2	7.8	1.7
416	0	0	#NULL!	48	40.2603	0	0	0	0	0	0	0	27.8852	123	75	63	6.3	0.91	6.92308	1.54	1.24	4.34	3.437	0	1	5	3	0	1.3	1.6
417	0	0	#NULL!	49	52.0658	0	0	1	0	0	0	0	30.0433	139	73	10	6.1	1.06	5.75472	1.32	1.27	2.45	3.9375	1	0	27	6	1	4	1.6
418	1	1	30	30	76.274	1	0	#NULL!	0	0	0	1	31.3972	164	55	33	5.3	1.19	4.45378	1.42	1	1.63	3.3765	1	1	12	3	7	33.9	1.4
419	0	0	#NULL!	48	73.9808	0	0	1	0	0	0	1	26.9531	167	71	0	6.8	1.55	4.3871	1.92	1.3	2.16	4.278	1	1	5	2	2	24.1	1.5
420	0	0	#NULL!	36	51.1671	0	0	#NULL!	0	0	0	0	38.215	136	62	36	6.1	1.31	4.65649	1.56	1.22	0.92	4.376	1	0	7	4	1	3.3	1.4
421	1	1	20	20	53.8493	0	0	1	0	0	0	0	33.0295	141	54	39	6.5	1.81	3.59116	1.92	1.14	0.97	4.2535	1	1	14	1	1	3.6	1.2
422	0	0	#NULL!	36	30.7671	1	0	1	0	0	0	0	24.9761	137	61	56	4.5	0.79	5.6962	1.31	0.81	3.76	2.018	1	0	2	1	0	0.5	1.5
423	0	0	#NULL!	48	38.7178	1	1	1	0	0	0	0	23.4835	143	55	11	4.1	1.77	2.31638	1.89	0.64	0.81	1.9655	1	0	2	4	1	2.2	1.8
424	0	0	#NULL!	48	51.0384	0	1	1	0	0	0	0	27.2509	144	70	10	7.2	1.14	6.31579	1.66	1.39	2.39	4.9845	1	0	18	5	2	7.4	3.2
425	0	0	#NULL!	0	40.6438	1	1	#NULL!	0	0	0	0	26.8817	140	42	20	5.1	1.06	4.81132	1.5	1.1	1.92	3.176	1	0	1	1	1	4.2	2.8
426	0	0	#NULL!	36	50.8575	0	0	#NULL!	0	0	0	0	30.4772	129	65	74	5.2	1.17	4.44444	1.48	0.92	1.91	3.1705	1	1	9	6	1	3.6	1.2
427	0	0	#NULL!	48	54.5753	0	0	1	0	0	0	0	#NULL!	144	74	81	5.9	2.31	2.55411	2.11	0.87	0.76	3.248	1	0	12	1	0	3.3	1
428	0	0	#NULL!	36	60.0493	0	1	1	0	0	0	1	27.5482	162	69	57	5.9	0.99	5.9596	1.45	1.16	2.89	3.6095	1	0	12	5	7	19.1	3.7
430	0	0	#NULL!	36	51.6548	1	1	1	0	1	0	0	21.6721	120	65	17	5.13	1.4	3.66429	1.9	0.8	1.13	2.67	1	0	8	1	2	13.1	2.9
431	0	0	#NULL!	12	64.1616	1	1	#NULL!	0	0	0	0	32.112	176	66	55	5.19	0.61	8.5082	1.36	1.21	2.7	1.9	1	1	23	5	18	65.2	3.6
432	0	0	#NULL!	0	54.937	1	0	#NULL!	0	0	0	0	26.4721	110	63	0	4.41	0.57	7.73684	0.99	0.86	4.02	1.87	1	1	9	6	2	9.3	1.6
433	0	0	#NULL!	36	36.8411	0	0	#NULL!	0	0	0	1	26.1962	120	54	11	4.23	1.03	4.1068	1.25	0.72	1.4	2.02	1	0	2	1	0	1.2	2.1
434	0	0	#NULL!	24	69.7123	0	0	#NULL!	0	0	0	0	18.6709	129	59	35	7.68	1.95	3.93846	1.18	1.33	1.39	4.98	1	0	6	1	1	12.4	11
435	1	1	4	4	50.1918	0	0	#NULL!	1	0	1	1	29.6665	126	77	98	2.96	0.84	3.52381	1.19	0.58	1.34	1.23	1	1	74	12	#NULL!	#NULL!	#NULL!
436	1	1	11	12	45.9342	0	0	#NULL!	0	0	0	0	24.864	108	62	17	4.48	1.2	3.73333	1.25	0.8	0.78	2.8	1	1	34	1	0	1.7	1.2
439	0	0	#NULL!	36	69.9233	1	0	1	0	0	0	0	26.2164	127	41	0	5.42	1.58	3.43038	1.72	0.93	0.96	3.53	1	0	2	1	3	15.4	0.9
440	0	0	#NULL!	36	69.274	1	0	1	0	0	0	1	27.1664	145	80	0	5.88	1.25	4.704	1.65	1.09	2.11	3.37	1	0	9	2	5	26.6	1.7
441	0	0	#NULL!	6	48.1836	0	0	1	0	0	0	1	27.7743	124	57	45	4.81	1.05	4.58095	1.54	1.04	2	2.38	1	0	12	4	0	2.9	1.7
442	0	0	#NULL!	7	26.5123	0	0	0	0	0	0	0	18.8092	126	61	6	4.71	1.28	3.67969	1.55	0.87	0.96	2.49	0	1	2	8	0	0.2	1
444	0	0	#NULL!	36	60.463	0	1	#NULL!	1	0	1	1	20.4491	115	71	87	4.58	1.21	3.78512	1.39	0.84	1.13	2.46	1	0	60	46	#NULL!	#NULL!	#NULL!
445	1	1	36	36	45.211	0	0	#NULL!	0	0	0	0	28.7197	138	77	77	6.51	0.47	13.8511	0.79	1.56	1.85	4.67	1	1	15	3	1	7.2	5.5
446	0	0	#NULL!	7	46.0329	0	1	0	0	0	0	0	28.0863	112	64	44	6.04	1.2	5.03333	1.33	1.23	1.56	4.02	1	0	11	1	1	2.8	1.9
447	0	0	#NULL!	36	50.9918	0	0	0	0	0	1	0	28.1625	125	68	0	5.21	1.08	4.82407	1.55	0.98	3.07	2.17	1	1	47	1	1	2.7	1.2
448	1	1	1	1	47.8274	0	1	1	0	0	0	1	26.8923	188	65	36	6.2	1.02	6.07843	1.74	1.18	7.54	2.02	1	1	9	6	2	19.9	11.4
449	1	1	1	1	59.5726	0	0	0	0	1	1	1	35.0032	148	70	74	5.82	0.89	6.53933	1.61	1.23	4.78	2.4	1	1	34	19	3	29.8	5.8
450	0	0	#NULL!	36	38.2137	0	1	0	0	0	0	0	22.0317	115	61	11	5.71	1.14	5.00877	1.36	1.07	1.05	3.9	1	0	10	1	0	2	3.1
451	0	0	#NULL!	35	67.7205	0	0	0	0	0	0	0	23.9869	132	68	53	6.48	1.24	5.22581	1.62	1.19	2.74	3.52	1	0	3	1	2	15.6	1.6
452	0	0	#NULL!	24	47.4822	0	0	#NULL!	0	0	0	0	21.6721	125	67	5	5.66	1.3	4.35385	1.77	1.03	1.69	3.16	1	0	2	1	0	1.6	1
453	0	0	#NULL!	13	46.8329	0	1	1	0	0	0	0	24.3046	107	90	25	6.01	1.21	4.96694	1.51	1.15	1.39	3.86	#NULL!	1	4	0	1	2.7	1.7
454	0	0	#NULL!	36	55.1918	0	0	0	0	0	0	0	29.2969	133	56	32	5.66	1.62	3.49383	1.79	0.89	1.38	2.93	1	0	11	2	1	3.4	1
455	1	1	7	7	51.8658	0	0	1	0	0	0	0	23.1834	119	78	49	6	1.53	3.92157	1.86	1	1.59	3.28	1	1	37	4	0	2.3	0.9
456	0	0	#NULL!	40	46.4247	0	1	#NULL!	0	0	0	1	24.9135	125	73	51	5.44	0.86	6.32558	1.18	1.29	1.06	3.96	0	1	8	3	1	5.9	4.1
457	0	0	#NULL!	36	57.2329	1	0	1	1	0	1	0	32.3737	125	62	18	4.68	1.24	3.77419	1.6	0.94	1.43	2.56	1	0	9	3	#NULL!	#NULL!	#NULL!
458	0	0	#NULL!	0	50.137	0	0	1	0	0	0	0	23.7228	118	60	3	7.71	1.49	5.1745	1.78	1.43	1.25	5.29	0	1	4	1	0	2.3	1.1
459	0	0	#NULL!	36	55.2685	1	1	0	1	0	1	0	24.8981	135	79	14	5.09	0.87	5.85057	1.17	1.04	1.99	3.06	1	1	6	4	#NULL!	#NULL!	#NULL!
460	1	1	19	19	61.6877	0	#NULL!	#NULL!	0	0	0	0	21.7865	135	65	71	5.8	1.27	4.56693	1.59	1.12	1.1	3.98	1	0	8	0	#NULL!	#NULL!	#NULL!
461	0	0	#NULL!	38	26.7096	0	1	1	0	0	0	0	23.4236	117	58	24	4.01	1.03	3.8932	1.28	0.8	1.13	2.17	0	1	10	1	0	0.3	1.9
462	0	0	#NULL!	36	49.5233	1	0	1	0	0	0	0	21.7365	133	48	11	4.79	1.75	2.73714	1.75	0.71	0.95	2.4	1	0	3	1	1	3.3	0.9
463	0	0	#NULL!	0	48.9205	0	1	1	0	0	0	0	20.1092	104	62	12	5.04	1.94	2.59794	2.43	0.76	1.95	2.03	1	0	12	3	0	2.1	1.1
464	0	0	#NULL!	6	34.2	0	0	1	0	0	0	0	39.3021	119	59	64	4.35	1.16	3.75	1.34	0.85	1.15	2.57	1	0	39	8	0	0.6	2.2
465	0	0	#NULL!	0	60.211	1	0	0	0	0	0	0	36.6627	128	55	100	4.5	1.03	4.36893	1.28	0.89	1.31	2.54	1	1	17	37	3	15.7	1.1
466	0	0	#NULL!	36	55.0027	1	1	1	0	0	0	0	22.9926	123	61	23	5.57	1.28	4.35156	1.47	1.02	1.44	3.51	1	1	28	7	3	9.8	1.7
467	0	0	#NULL!	37	43.7781	1	0	1	0	0	0	0	25.5922	133	51	32	5.04	1.12	4.5	1.57	0.92	1.75	2.75	1	0	2	1	1	2	1.2
468	1	1	1	2	52.3671	0	0	#NULL!	0	0	0	1	29.7143	148	79	20	6.74	1.65	4.08485	2.05	1.1	2.25	3.78	1	1	12	2	1	4.7	1.9
469	1	1	11	12	37	1	0	1	0	0	0	0	27.4587	139	68	67	5.1	1.13	4.51327	1.55	0.97	1.56	2.86	1	1	2	3	0	1.3	1.4
470	0	0	#NULL!	36	45.0301	0	0	0	0	0	0	0	25.4028	108	79	22	4.74	1.08	4.38889	1.53	0.97	1.89	2.54	1	0	2	1	0	1.1	0.8
471	0	0	#NULL!	36	52.6301	0	0	1	0	0	0	0	29.7608	118	60	51	6.81	1.04	6.54808	1.45	1.31	2.92	4.04	0	1	18	4	1	3.9	1.4
474	0	0	#NULL!	36	51.5699	1	0	1	0	0	0	0	24.2803	109	52	50	3.9	1.69	2.30769	1.51	0.58	0.81	1.67	1	0	7	9	1	2.8	0.6
475	0	0	#NULL!	36	52	0	0	1	0	0	0	0	22.3094	117	61	0	5.84	2.02	2.89109	2.15	0.83	1.07	3.28	1	0	15	2	0	1.9	0.8
476	0	0	#NULL!	36	70.0986	0	0	#NULL!	0	0	1	1	23.7654	140	72	0	4.27	1.23	3.47154	1.54	0.76	1.52	2.14	1	1	12	1	2	13.6	1.2
478	0	0	#NULL!	36	68.0137	1	0	#NULL!	1	0	1	1	27.2392	169	49	0	5.15	1.08	4.76852	1.6	0.99	1.95	2.53	1	1	4	3	#NULL!	#NULL!	#NULL!
480	0	0	#NULL!	36	60.0685	1	0	1	0	0	0	0	26.8809	144	65	15	5.06	1.26	4.01587	1.6	0.89	1.36	3.06	1	0	7	2	3	10.1	1.2
481	1	1	17	17	60.674	0	0	1	0	0	0	0	23.4236	133	55	37	6.28	3.9	1.61026	2.63	0.7	0.82	2.54	1	1	7	1	0	4.2	0.8
482	0	0	#NULL!	25	59.2219	0	0	1	0	0	0	0	23.7387	170	60	67	5.55	1.62	3.42593	1.8	0.97	1.45	3.16	0	1	34	8	2	6.6	1.4
483	0	0	#NULL!	24	34.9068	0	0	0	0	0	0	0	48.1764	126	60	12	5.02	0.94	5.34043	1.16	1	0.7	3.69	1	0	38	23	0	0.7	1.8
485	0	0	#NULL!	33	52.274	1	1	0	0	0	0	0	20.3704	110	50	0	4.29	1.05	4.08571	1.3	0.76	1.42	2.36	1	1	6	0	2	6.7	1.5
486	0	0	#NULL!	0	54.4	0	1	1	0	0	0	0	26.3465	133	93	11	5.13	1.36	3.77206	1.66	0.89	1.93	2.76	1	1	12	1	2	5.6	1.9
487	1	1	5	5	38.6329	0	0	0	0	0	0	0	29.6875	119	61	22	4.22	1.27	3.32283	1.51	0.65	1.5	2.1	1	1	29	6	0	0.4	0.8
488	0	0	#NULL!	24	59.389	0	1	1	0	0	0	0	29.34	160	61	3	6.26	1.11	5.63964	1.73	1.16	2.72	3.48	1	1	5	5	5	14.1	3
490	1	0	#NULL!	0	50.1863	1	0	1	0	0	0	0	26.0308	120	70	6	4.58	0.96	4.77083	1.27	0.84	2.27	2.49	1	1	9	1	1	7.1	1.9
491	1	1	4	17	75.337	0	0	0	0	0	0	0	28.3987	146	64	10	5.69	1.62	3.51235	1.62	1.03	1.24	3.43	1	1	24	1	2	25.4	1.5
493	1	1	13	13	38.9973	0	0	1	0	0	0	0	19.7232	100	61	29	4.21	1.52	2.76974	1.63	0.67	1.01	2.09	1	1	5	1	0	0.4	0.6
494	1	1	11	11	43.1151	1	0	1	0	0	0	0	24.5779	147	75	5	4.74	1.24	3.82258	1.49	0.85	1.34	2.67	1	1	5	0	1	2.4	1.3
495	0	0	#NULL!	24	61.8548	0	1	0	0	0	0	1	21.7993	128	77	0	6.87	1.68	4.08929	1.9	1.18	1.3	4.88	1	1	5	0	3	12	2
496	0	0	#NULL!	24	62	0	0	0	0	1	1	1	34.5405	120	56	45	6.81	1.23	5.53659	1.89	1.24	2.72	4.36	0	1	28	3	2	17.4	2.9
498	1	1	1	1	55.7507	1	1	1	0	0	0	1	24.4857	142	69	61	4.58	1.21	3.78512	1.51	0.92	0.99	2.66	1	1	90	54	4	14.1	2.3
499	0	0	#NULL!	24	40.0795	0	1	0	0	0	0	0	25.8876	110	48	44	4.78	1.34	3.56716	1.47	0.88	0.67	3.12	1	0	8	1	0	1.2	1.5
500	0	0	#NULL!	24	51.1041	0	0	1	0	0	0	0	27.3356	130	73	44	5.65	2.25	2.51111	2.25	0.71	1.38	2.66	1	0	5	1	0	2	0.9
502	0	0	#NULL!	24	37.5096	1	0	1	0	0	0	0	20.5151	110	45	2	5.67	1.58	3.58861	1.63	0.95	0.92	3.74	1	0	2	0	0	0.8	0.8
503	0	0	#NULL!	24	47.9507	0	0	1	0	0	0	0	21.0616	110	#NULL!	8	4.83	2.37	2.03797	2.18	0.6	0.91	2.14	1	1	5	0	0	1	0.6
504	1	1	23	24	45.3836	0	0	1	0	0	0	0	28.3987	154	84	61	3.56	1.39	2.56115	1.53	0.51	0.84	1.69	1	0	5	2	0	1.7	1.2
505	0	0	#NULL!	24	66.9397	0	0	1	0	0	1	1	26.2917	154	69	42	5.19	2.12	2.44811	2.22	0.78	0.92	2.59	1	0	5	4	1	10.6	1.2
506	0	0	#NULL!	24	54.4493	1	0	1	0	0	0	0	22.7434	137	60	60	7.31	1.07	6.83178	1.53	1.49	2.01	5.18	1	0	7	1	3	9.7	1.8
507	0	0	#NULL!	24	43.4685	0	0	0	0	0	0	0	29.3374	113	60	2	3.93	0.91	4.31868	1.1	0.79	1.11	2.32	1	0	7	0	0	1	0.9
508	0	0	#NULL!	24	40.5288	1	0	1	0	0	0	0	24.6914	128	74	34	6.23	0.92	6.77174	1.34	1.24	3.13	3.86	1	0	13	0	1	2.5	1.6
510	1	1	1	1	61.2685	0	0	1	0	0	0	0	25.8645	134	73	37	6.26	1.75	3.57714	1.91	1.15	1.24	3.87	1	1	13	44	1	5.7	1
511	0	0	#NULL!	12	50.9945	0	0	0	0	0	0	1	31.0735	144	56	48	5.41	1.5	3.60667	1.67	0.88	2.16	3	1	0	5	0	0	4	1.7
512	0	0	#NULL!	24	24.8329	0	0	0	0	0	0	0	20.4294	118	51	0	3.09	0.7	4.41429	1.06	0.7	1.32	1.66	0	1	2	2	0	0.1	0.9
513	0	0	#NULL!	24	67.7589	0	0	1	0	0	0	0	22.7732	168	48	59	5.83	1.81	3.22099	1.86	0.98	1.07	3.44	1	0	15	1	2	12.5	1.3
516	0	0	#NULL!	25	42.3726	0	0	0	0	0	0	0	21.5139	114	66	0	4.52	1.84	2.45652	1.77	0.57	1.14	2.19	0	1	2	0	0	0.6	0.6
517	0	0	#NULL!	24	36.2247	1	0	#NULL!	0	0	0	0	26.0262	117	64	15	6.65	0.66	10.0758	1.14	1.3	4.33	3.38	1	1	22	5	0	2.1	2.6
519	1	1	5	6	46.863	1	0	0	0	0	0	0	29.6495	133	61	1	4.87	0.95	5.12632	1.28	0.92	1.78	2.88	1	1	15	2	1	4.1	1.4
520	1	1	13	13	31.7562	0	0	0	0	0	0	0	20.4467	122	73	33	4.98	1.29	3.86047	1.65	0.97	1.09	2.94	0	1	9	3	0	0.3	0.9
521	0	0	#NULL!	0	67.2192	0	0	0	0	0	0	0	23.2434	159	73	83	6.75	1.69	3.99408	2.07	1.14	2.7	3.78	1	0	19	1	2	12.1	1.3
522	0	0	#NULL!	24	50.0247	1	0	1	0	0	0	0	24.1221	122	59	9	4.01	0.91	4.40659	1.13	0.76	1.91	2.18	0	1	2	0	1	3.9	1
525	0	0	#NULL!	19	65.5753	0	0	0	0	1	0	1	29.0533	134	72	22	5.85	1.07	5.46729	1.67	1.13	3.76	3.22	1	0	11	9	3	23.3	2.8
526	0	0	#NULL!	24	40.8247	0	0	0	0	0	0	0	18.5568	106	57	4	4.72	1.51	3.12583	1.4	0.79	0.69	3.04	1	0	2	0	0	0.5	0.6
527	0	0	#NULL!	24	63.3425	1	1	1	0	0	0	0	25.9259	160	78	13	4.26	1.57	2.71338	1.54	0.63	0.94	1.95	1	1	30	63	8	19.7	1.9
528	0	0	#NULL!	0	40.9534	0	1	1	0	0	0	0	25.7812	110	71	19	6.28	1.16	5.41379	1.48	1.26	1.62	4.36	#NULL!	1	14	4	0	1.8	2.1
529	1	1	6	6	73.8685	1	0	1	0	0	1	1	20.3383	159	54	0	4.34	2.07	2.09662	1.94	0.6	0.94	1.84	1	1	14	1	4	22.2	1
530	0	0	#NULL!	12	46.1863	0	0	0	0	0	0	0	32.0161	128	75	48	7.05	0.88	8.01136	1.76	1.34	5.5	3.21	1	1	15	5	0	2.6	2.1
532	0	0	#NULL!	12	65.2301	0	1	1	0	0	1	1	27.0538	174	49	38	5.79	1.74	3.32759	1.86	0.95	1.63	3.34	1	0	4	1	5	19.1	2.5
534	0	0	#NULL!	12	41.6986	1	0	#NULL!	0	0	0	0	24.968	133	50	48	4.59	1.53	3	1.43	0.82	0.53	2.86	0	1	2	0	0	1.1	1
536	0	0	#NULL!	0	47.5808	0	1	0	0	0	0	0	23.3844	136	74	67	6.99	0.62	11.2742	1.46	1.46	5.33	3.46	1	1	8	13	1	10.2	5.9
537	1	1	5	6	54.6438	0	0	1	0	0	0	0	26.493	110	65	52	5.46	1.66	3.28916	1.95	0.84	1.39	3.02	1	0	9	3	0	2.6	0.8
538	1	1	5	6	61.3836	1	0	#NULL!	0	0	0	0	26.0617	137	54	0	4.56	1.92	2.375	1.61	0.67	0.83	2.57	1	1	2	0	2	7.7	0.9
539	0	0	#NULL!	13	53.3836	0	1	0	0	0	0	0	28.5483	121	67	45	6.15	1.83	3.36066	2.03	0.95	1.34	3.84	1	0	5	1	1	4.4	1.6
541	0	0	#NULL!	0	68.6575	0	1	1	0	1	0	1	31.6158	162	76	52	6.04	1.25	4.832	1.78	1.23	2.46	3.88	1	0	27	3	6	42.8	4
545	1	1	0	0	46.4137	1	0	0	0	0	0	0	27.6331	123	64	2	5.34	1.22	4.37705	1.49	1.03	1.26	3.32	0	1	2	1	1	2.8	1.1
547	0	0	#NULL!	17	26.7753	1	0	#NULL!	0	0	0	0	24.0741	118	54	66	2.86	0.98	2.91837	1.02	0.58	0.74	1.46	0	1	5	50	0	0.1	0.7
548	0	0	#NULL!	13	65.1726	1	0	1	0	0	0	0	22.8774	165	66	0	5.28	1.57	3.36306	1.59	0.95	1.08	3.37	1	0	9	3	6	15.1	1.3
549	0	0	#NULL!	12	53.4849	1	0	0	0	0	0	0	27.4691	132	50	1	5.11	0.9	5.67778	1.33	1.01	2.46	2.97	1	1	18	2	2	7.1	1.4
550	0	0	#NULL!	13	47.789	0	0	0	0	0	0	0	19.7055	114	60	28	5.65	1.37	4.12409	1.58	1.02	1.49	3.76	1	0	7	0	0	1.5	0.9
551	0	0	#NULL!	15	29.3288	1	1	1	0	1	0	0	23.0577	130	62	0	3.72	1.32	2.81818	1.43	0.57	1.01	2.03	0	1	2	2	0	2.4	10.7
552	0	0	#NULL!	11	42.4603	0	0	0	0	0	0	0	28.699	132	64	63	4.51	1.09	4.13761	1.32	0.71	2.25	2.41	1	1	30	8	0	0.8	1.2
553	1	1	6	6	35.7753	0	0	0	0	0	0	0	19.721	105	64	67	4.17	1.24	3.3629	1.31	0.72	0.71	2.64	1	1	22	4	0	0.3	0.6
554	1	1	2	2	60.189	0	0	1	0	0	0	0	23.2434	130	74	1	5.95	1.54	3.86364	1.62	1.08	1.51	4.11	1	0	2	3	1	5.2	1
555	0	0	#NULL!	6	38.1151	0	0	0	0	0	0	0	21.8871	105	60	26	4.08	1.48	2.75676	1.34	0.68	1.03	2.24	1	1	5	2	0	0.4	0.6
556	0	0	#NULL!	6	45.2548	1	0	1	0	0	0	0	27.4648	124	65	4	4.78	1.08	4.42593	1.35	0.92	1.48	3.12	1	0	8	3	1	2.6	1.1
557	0	0	#NULL!	6	59.3151	0	0	0	0	0	0	0	33.2986	130	88	68	5.9	1.41	4.1844	1.52	1.01	1.72	3.94	1	0	10	1	1	4.5	1.1
558	0	0	#NULL!	7	51.4	0	0	0	0	0	0	0	42.7573	135	65	84	5.56	1.26	4.4127	1.53	1.02	1.71	3.77	1	0	23	18	0	2.7	1.4
559	0	0	#NULL!	6	61.6027	0	0	1	0	0	0	1	27.4145	124	69	17	6.76	1.36	4.97059	1.62	1.27	2.56	4.54	1	1	9	2	2	11.4	1.9
560	0	0	#NULL!	7	49.4411	1	0	0	0	0	0	0	26.8809	122	53	55	6.22	1.82	3.41758	1.71	1.03	0.95	4.22	1	1	4	1	1	3.1	0.9
561	0	0	#NULL!	6	39.2712	0	0	0	0	0	0	0	21.2031	121	72	9	6.21	1.33	4.66917	1.61	1.21	2.58	3.88	1	1	16	10	0	0.7	1
562	0	0	#NULL!	6	19.2027	0	0	0	0	0	0	0	33.2895	138	64	0	4.48	1.27	3.52756	1.44	0.79	1.19	2.93	1	0	5	6	0	0.2	1.8
563	0	0	#NULL!	6	44.6219	0	0	#NULL!	0	0	0	0	22.6474	117	58	47	6	1.35	4.44444	1.36	1	1.44	4.19	0	1	5	0	0	1.2	0.9
564	0	0	#NULL!	6	19.9562	0	0	0	0	0	0	0	21.0077	131	78	16	4.57	1.3	3.51538	1.46	0.89	1.11	2.87	1	1	7	2	0	0.1	0.9
566	0	0	#NULL!	6	49.7342	0	1	1	0	0	0	0	26.9896	124	73	77	5.6	1.39	4.02878	1.44	1.06	1.69	3.61	1	1	7	1	1	5.1	1.8
567	0	0	#NULL!	6	60.6082	1	0	1	0	0	0	1	20.2336	117	43	7	5.77	1.5	3.84667	1.5	1.05	1.7	3.96	1	0	5	0	2	9.7	1.1
568	0	0	#NULL!	7	69.1589	0	0	#NULL!	0	0	0	0	25.9516	108	74	33	7.99	1.25	6.392	1.7	1.57	5.03	5.34	1	0	9	2	2	13.3	1.2
569	0	0	#NULL!	0	56.4164	0	0	0	0	0	0	0	24.5779	121	54	0	5.23	1.28	4.08594	1.38	0.88	2.58	3.09	0	1	5	0	1	3.5	1
570	0	0	#NULL!	6	51.9836	1	0	1	1	0	1	0	25.2595	147	59	17	4.51	1.49	3.02685	1.59	0.87	1.51	2.65	0	1	5	2	#NULL!	#NULL!	#NULL!
571	0	0	#NULL!	6	38.2521	0	0	0	0	0	0	0	26.8274	110	72	14	4.79	1.01	4.74257	1.25	0.83	4.87	2.48	0	1	7	2	0	0.6	0.9
572	0	0	#NULL!	6	36.8356	0	0	0	0	0	0	0	25.9516	123	66	0	4.97	1.28	3.88281	1.27	0.99	1.03	3.7	1	1	9	0	0	0.9	1.6
573	0	0	#NULL!	6	48.6192	0	1	0	0	0	0	0	23.7118	120	67	79	4.58	1.46	3.13699	1.42	0.77	1.05	2.79	1	1	5	1	0	2.9	1.5
574	0	0	#NULL!	0	44.1726	1	0	1	0	0	0	0	17.5771	138	68	42	6.08	2.47	2.46154	2.13	0.91	1.26	3.64	1	0	2	0	0	2	0.9
575	0	0	#NULL!	6	49.3644	1	0	1	0	0	0	0	26.5928	150	65	35	6.16	1.37	4.49635	1.47	1.15	1.47	4.45	1	0	9	2	1	5.1	1.5
577	0	0	#NULL!	6	64.0219	0	0	0	1	0	1	1	24.6548	138	53	62	4.68	1.84	2.54348	1.75	0.78	1.4	2.39	1	0	7	2	#NULL!	#NULL!	#NULL!
578	0	0	#NULL!	7	26.1507	1	1	#NULL!	0	0	0	0	22.7204	115	73	46	3.85	1.86	2.06989	1.48	0.59	0.69	2	1	0	5	0	0	0.1	1.2
579	1	1	3	4	63.3836	0	0	0	0	0	0	0	22.3214	158	78	74	5.56	1.65	3.3697	1.72	0.93	1.74	3.44	1	1	34	5	2	8	1.2
580	0	0	#NULL!	6	52.3096	0	0	0	0	0	0	1	37.2024	133	76	28	4.18	1.51	2.76821	1.45	0.61	1.06	2.35	1	1	48	33	0	3.5	1.4
581	0	0	#NULL!	0	44.5205	1	0	0	0	0	0	0	26.0178	143	43	0	6.52	1.84	3.54348	1.55	1.16	0.79	4.67	1	0	2	0	1	2.8	1.2
582	0	0	#NULL!	0	58.3616	0	0	0	0	0	0	1	27.7008	117	53	15	5.28	1.33	3.96992	1.4	0.93	1.85	3.37	1	1	57	0	1	6.6	1.2
583	0	0	#NULL!	0	68.3973	0	0	#NULL!	0	0	0	0	25.7117	120	61	38	7.57	2	3.785	1.74	1.37	0.81	5.74	1	0	29	1	1	9.3	0.9
584	0	0	#NULL!	0	53.2247	0	0	1	0	0	0	0	25.7276	126	64	38	6.12	1.68	3.64286	1.63	1.01	1.16	4.29	0	1	12	1	0	2.7	1
585	0	0	#NULL!	1	44.7562	0	0	0	0	0	0	0	24.4646	138	76	51	5.22	1.77	2.94915	1.88	0.96	0.95	3.36	1	0	10	4	0	2	1.5
587	1	1	0	0	61.8384	0	1	0	0	0	0	0	22.0386	136	72	0	6.59	1.72	3.8314	1.76	1.29	2.65	4.58	1	0	5	0	2	10.4	1.7
589	0	0	#NULL!	0	40.5534	0	0	1	0	0	0	0	29.0657	124	70	9	5.24	2.41	2.17427	1.87	0.73	0.63	2.98	0	1	8	1	0	0.7	0.8
590	0	0	#NULL!	1	60.6384	0	0	1	1	0	1	0	26.9598	138	69	38	5.34	1.48	3.60811	1.62	0.93	2.29	3.03	0	1	9	3	#NULL!	#NULL!	#NULL!
591	1	1	2	0	29.6274	0	0	#NULL!	0	0	0	0	21.0772	110	64	13	4.04	1.53	2.64052	1.38	0.7	0.78	2.21	0	1	2	1	0	0.1	0.4
592	0	0	#NULL!	0	61.2384	1	0	1	0	0	0	1	23.0879	165	73	34	7.82	1.4	5.58571	1.46	1.61	1.31	6.37	#NULL!	1	27	3	6	19.4	2.1
593	0	0	#NULL!	0	68.4493	0	0	#NULL!	0	0	0	0	23.6652	119	55	2	5.17	1.25	4.136	1.51	0.85	3.08	2.85	1	0	9	1	2	9.7	1
594	0	0	#NULL!	0	29.7452	0	0	#NULL!	0	0	0	0	32.3689	122	68	66	3.9	1.09	3.57798	1.09	0.72	0.6	2.68	0	1	18	2	0	0.2	1.2
1003	0	0	#NULL!	6	50.8685	0	0	1	0	0	0	0	#NULL!	#NULL!	#NULL!	45	4.4	0.73	6.0274	1.65	0.81	0.97	3.2335	1	0	#NULL!	0.91	#NULL!	#NULL!	#NULL!
1004	0	0	#NULL!	60	40.1452	0	0	1	0	0	0	0	#NULL!	#NULL!	#NULL!	48	4.6	1.09	4.22018	1.85	0.72	0.8	3.15	1	0	4	0.56	#NULL!	#NULL!	#NULL!
1005	0	0	#NULL!	58	58.7753	0	1	1	0	0	0	1	#NULL!	#NULL!	#NULL!	20	7.2	0.6	12	1.67	1.37	3.18	5.169	1	0	21	2.1	#NULL!	#NULL!	#NULL!
1006	0	0	#NULL!	60	51.3836	1	1	1	0	0	0	1	#NULL!	160	#NULL!	0	7.07	0.61	11.5902	1.71	1.4	1.21	5.21	1	1	3	0.42	6	40.2	9.7
1008	0	0	#NULL!	50	47.2219	0	0	1	0	0	0	0	#NULL!	#NULL!	#NULL!	70	6.6	0.89	7.41573	2.08	1.14	1.59	4.9945	1	0	22	27.29	#NULL!	#NULL!	#NULL!
1009	0	0	#NULL!	55	41.389	0	1	#NULL!	0	0	0	0	#NULL!	#NULL!	#NULL!	0	5.2	0.64	8.125	1.39	0.83	1.6	3.84	1	0	#NULL!	1.96	#NULL!	#NULL!	#NULL!
1010	0	0	#NULL!	48	51.9507	0	1	1	0	0	0	0	#NULL!	#NULL!	#NULL!	32	7.1	0.81	8.76543	1.63	1.19	0.93	5.8715	1	0	#NULL!	4.02	#NULL!	#NULL!	#NULL!
1011	0	0	#NULL!	59	48	0	1	0	0	0	0	0	#NULL!	#NULL!	#NULL!	47	6.5	0.92	7.06522	1.41	0.99	0.98	5.139	1	0	21	3	#NULL!	#NULL!	#NULL!
1012	0	0	#NULL!	12	52.5479	1	0	1	0	0	0	0	#NULL!	#NULL!	#NULL!	15	5.7	0.58	9.82759	1.3	0.91	3.79	3.4145	1	0	13	2.26	#NULL!	#NULL!	#NULL!
1013	0	0	#NULL!	60	55.4192	0	0	1	0	0	0	0	#NULL!	#NULL!	#NULL!	26	5.4	1.43	3.77622	2.43	0.59	1.13	3.4615	1	0	#NULL!	0.21	#NULL!	#NULL!	#NULL!
1014	1	1	17	27	55.8192	1	1	#NULL!	0	1	0	0	#NULL!	#NULL!	#NULL!	0	6.6	1.02	6.47059	1.85	1.07	1.27	5.0085	1	0	#NULL!	2.81	#NULL!	#NULL!	#NULL!
1016	0	0	#NULL!	0	57.1288	0	0	1	0	0	0	0	#NULL!	#NULL!	#NULL!	68	5.8	1.1	5.27273	1.76	0.82	1.1	4.205	1	0	11	2	#NULL!	#NULL!	#NULL!
1017	0	0	#NULL!	60	48.9425	1	1	1	0	0	0	0	#NULL!	#NULL!	#NULL!	70	5.6	1.4	4	2.01	0.73	0.75	3.8625	1	0	#NULL!	0.88	#NULL!	#NULL!	#NULL!
1018	0	0	#NULL!	60	62.0055	1	0	1	0	1	1	1	#NULL!	#NULL!	#NULL!	70	4	0.82	4.87805	1.33	0.67	1.11	2.6805	1	0	#NULL!	1.54	#NULL!	#NULL!	#NULL!
1019	0	0	#NULL!	28	49.0027	0	1	0	0	0	0	0	#NULL!	#NULL!	#NULL!	30	6.6	1.36	4.85294	2.17	0.87	1.24	4.682	1	0	6	1.97	#NULL!	#NULL!	#NULL!
1020	0	0	#NULL!	59	60.5671	1	0	1	0	1	0	0	#NULL!	#NULL!	#NULL!	0	4.2	0.63	6.66667	1.39	0.87	2.5	2.445	1	0	#NULL!	1.27	#NULL!	#NULL!	#NULL!
1021	1	1	36	60	40.9863	1	0	1	0	0	0	0	#NULL!	#NULL!	#NULL!	0	4.8	0.58	8.27586	1.11	0.85	3.02	2.861	1	0	#NULL!	0.74	#NULL!	#NULL!	#NULL!
1022	0	0	#NULL!	11	40.611	1	0	1	0	0	0	0	#NULL!	#NULL!	#NULL!	0	4.6	0.88	5.22727	1.57	0.76	1.88	2.874	1	0	2	1.65	#NULL!	#NULL!	#NULL!
1023	0	0	#NULL!	36	20.2027	0	1	1	0	0	0	0	#NULL!	#NULL!	#NULL!	75	4.6	1.03	4.46602	1.7	0.65	1.15	3.0525	1	0	11	2.21	#NULL!	#NULL!	#NULL!
1024	0	0	#NULL!	60	41.6247	0	0	0	0	0	0	0	#NULL!	#NULL!	#NULL!	15	4.1	1.1	3.72727	1.79	0.51	0.49	2.7795	1	0	#NULL!	2.7	#NULL!	#NULL!	#NULL!
1041	0	0	#NULL!	60	44.3644	0	0	#NULL!	0	0	0	0	#NULL!	#NULL!	#NULL!	15	5.5	0.92	5.97826	2.2	0.87	1.14	4.067	0	1	13	0.43	#NULL!	#NULL!	#NULL!
1042	0	0	#NULL!	48	62.4438	0	1	1	0	0	0	0	#NULL!	#NULL!	#NULL!	0	5.6	0.99	5.65657	2.19	0.84	1.18	4.079	0	1	#NULL!	0.8	#NULL!	#NULL!	#NULL!
1043	1	1	3	60	54.3616	0	0	1	0	0	0	0	#NULL!	#NULL!	#NULL!	8	5.2	0.77	6.75325	1.96	0.92	0.99	3.9845	1	1	#NULL!	3.18	#NULL!	#NULL!	#NULL!
1044	0	0	#NULL!	36	34.9151	0	0	#NULL!	0	0	0	0	#NULL!	#NULL!	#NULL!	20	5.4	1	5.4	2.06	0.88	0.62	4.121	0	1	#NULL!	1.5	#NULL!	#NULL!	#NULL!
1045	0	0	#NULL!	60	55.7425	0	1	1	0	0	0	0	#NULL!	#NULL!	#NULL!	35	5.2	0.97	5.36082	1.91	0.88	0.86	3.843	0	1	#NULL!	11.42	#NULL!	#NULL!	#NULL!
1046	0	0	#NULL!	60	39.4055	1	0	1	0	0	0	0	#NULL!	#NULL!	#NULL!	0	4.4	0.89	4.94382	1.68	0.72	0.94	3.087	0	1	#NULL!	0.68	#NULL!	#NULL!	#NULL!
1047	1	1	60	60	38.189	0	0	1	0	0	0	0	#NULL!	#NULL!	#NULL!	39	4.5	0.62	7.25806	1.56	0.84	1.32	3.286	1	1	32	7.27	#NULL!	#NULL!	#NULL!
1048	0	0	#NULL!	60	57.6	0	0	1	0	0	0	0	#NULL!	#NULL!	#NULL!	42	5.2	0.8	6.5	1.82	0.96	1.53	3.7115	1	1	33	10	#NULL!	#NULL!	#NULL!
1049	0	0	#NULL!	25	64.6	1	1	1	0	0	0	0	#NULL!	#NULL!	#NULL!	0	6.3	0.73	8.63014	1.69	1.26	1.83	4.7465	1	1	13	2.83	#NULL!	#NULL!	#NULL!
1050	1	1	6	58	47.8603	0	0	0	0	0	0	0	#NULL!	#NULL!	#NULL!	31	4.4	1.02	4.31373	1.35	0.68	0.56	3.128	1	1	8	0.52	#NULL!	#NULL!	#NULL!
1051	0	0	#NULL!	60	29.7945	0	1	1	0	0	0	0	#NULL!	#NULL!	#NULL!	0	4.1	1.21	3.38843	1.8	0.56	0.62	2.611	1	1	4	0.22	#NULL!	#NULL!	#NULL!
1052	1	1	6	60	44.9342	1	0	0	0	0	0	0	#NULL!	#NULL!	#NULL!	19	6.2	0.69	8.98551	1.4	1.03	1.37	4.8935	1	1	19	24.05	#NULL!	#NULL!	#NULL!
1053	0	0	#NULL!	60	62.3836	0	0	1	0	0	0	0	#NULL!	#NULL!	#NULL!	0	6.5	1.2	5.41667	2.31	0.85	0.76	4.958	1	1	13	21.9	#NULL!	#NULL!	#NULL!
1054	1	1	6	53	35.4904	0	0	0	0	0	0	0	#NULL!	#NULL!	#NULL!	17	4.8	0.75	6.4	1.48	0.67	1.47	3.3885	0	1	#NULL!	1.26	#NULL!	#NULL!	#NULL!
1055	1	1	47	60	51.2219	1	0	1	0	0	0	0	#NULL!	#NULL!	#NULL!	59	5.2	0.56	9.28571	1.36	0.92	1.77	3.8435	1	1	#NULL!	2.79	#NULL!	#NULL!	#NULL!
1056	1	1	5	59	48.0658	0	0	1	0	0	0	0	#NULL!	#NULL!	#NULL!	13	4.4	0.73	6.0274	2	0.46	1.37	3.0535	0	1	18	15.89	#NULL!	#NULL!	#NULL!
1057	0	0	#NULL!	60	53.8082	1	1	1	0	0	1	1	#NULL!	#NULL!	#NULL!	73	6.6	0.77	8.57143	1.62	1.07	1.9	4.975	0	1	18	4.89	#NULL!	#NULL!	#NULL!
1058	0	0	#NULL!	49	58.7123	1	0	0	0	0	0	0	#NULL!	#NULL!	#NULL!	45	6.8	0.38	17.8947	1.48	1.53	5	4.17	0	1	17	6.15	#NULL!	#NULL!	#NULL!
1059	1	1	35	49	48.0795	1	1	1	0	0	0	0	#NULL!	#NULL!	#NULL!	70	5.9	0.53	11.1321	1.54	1.13	2.24	4.362	1	1	13	11.81	#NULL!	#NULL!	#NULL!
1061	0	0	#NULL!	60	45.9315	0	0	1	0	0	0	0	#NULL!	#NULL!	#NULL!	35	4.7	0.99	4.74747	1.59	0.74	0.59	3.4445	0	1	#NULL!	2.65	#NULL!	#NULL!	#NULL!
1062	1	1	37	37	30.263	1	1	1	0	0	0	0	#NULL!	#NULL!	#NULL!	60	3.8	0.78	4.87179	1.27	0.59	1.41	2.3855	1	1	#NULL!	1.18	#NULL!	#NULL!	#NULL!
1063	1	1	22	60	53.5863	1	0	1	0	0	0	0	#NULL!	#NULL!	#NULL!	0	4.9	0.53	9.24528	1.05	0.93	1.5	3.695	1	1	#NULL!	0.98	#NULL!	#NULL!	#NULL!
1064	0	0	#NULL!	40	29.5397	0	1	1	0	0	0	0	#NULL!	#NULL!	#NULL!	18	4.5	0.99	4.54545	1.88	0.63	0.83	3.1365	0	1	5	0.26	#NULL!	#NULL!	#NULL!
1065	1	1	18	36	44.0658	1	0	0	0	0	0	0	#NULL!	#NULL!	#NULL!	67	6	0.67	8.95522	1.66	1	2.47	4.2185	1	1	8	1.46	#NULL!	#NULL!	#NULL!
1066	1	1	36	37	49.5288	0	1	0	0	0	0	0	#NULL!	#NULL!	#NULL!	68	6.4	0.81	7.90123	1.59	1.01	1.29	5.0095	1	1	#NULL!	99999	#NULL!	#NULL!	#NULL!
1067	0	0	#NULL!	60	47.126	0	0	1	0	0	0	0	#NULL!	#NULL!	#NULL!	10	4.3	1.29	3.33333	2.28	0.45	0.63	2.7265	0	1	#NULL!	0.29	#NULL!	#NULL!	#NULL!
1068	1	1	26	27	39.1671	0	1	0	0	0	0	0	#NULL!	#NULL!	#NULL!	0	4.4	0.96	4.58333	1.61	0.6	0.65	3.1475	0	1	#NULL!	4.24	#NULL!	#NULL!	#NULL!
1069	0	0	#NULL!	55	22.4329	0	0	1	0	#NULL!	0	1	#NULL!	#NULL!	#NULL!	0	3.9	1.38	2.82609	2.13	0.57	0.72	2.196	1	0	#NULL!	2.14	#NULL!	#NULL!	#NULL!
1070	1	0	58	58	53.5973	1	0	0	0	#NULL!	0	0	#NULL!	#NULL!	#NULL!	0	4.6	1.13	4.0708	1.81	0.61	0.84	3.092	0	1	#NULL!	1.72	#NULL!	#NULL!	#NULL!
1071	1	1	31	42	24.5726	1	1	1	0	0	0	0	#NULL!	#NULL!	#NULL!	0	4.4	0.53	8.30189	1.33	0.86	0.92	3.456	1	1	3	0.46	#NULL!	#NULL!	#NULL!
1072	0	0	#NULL!	16	42.3425	0	0	1	0	#NULL!	0	0	#NULL!	#NULL!	#NULL!	22	4.6	0.81	5.67901	1.57	0.65	1.88	2.944	0	1	#NULL!	4.7	#NULL!	#NULL!	#NULL!
1073	0	0	#NULL!	60	56.0877	1	1	1	0	#NULL!	0	1	#NULL!	#NULL!	#NULL!	0	4.5	0.77	5.84416	1.59	0.67	2.13	2.7715	0	1	3	2.38	#NULL!	#NULL!	#NULL!
1074	0	0	#NULL!	60	41.7589	0	0	1	0	0	0	0	#NULL!	#NULL!	#NULL!	0	5	0.72	6.94444	2.11	0.84	1.89	3.4295	0	1	20	4.17	#NULL!	#NULL!	#NULL!
1075	0	0	#NULL!	13	65.7808	0	0	1	0	0	0	0	#NULL!	#NULL!	#NULL!	24	5.5	1.42	3.87324	2.24	0.68	0.88	3.684	0	1	5	10.29	#NULL!	#NULL!	#NULL!
1076	1	1	44	35	43.3945	0	1	1	0	0	0	0	#NULL!	#NULL!	#NULL!	0	6.3	0.58	10.8621	1.32	1.26	2.84	4.442	1	1	#NULL!	5.78	#NULL!	#NULL!	#NULL!
1077	1	2	34	53	52.6356	1	1	1	0	0	1	1	#NULL!	#NULL!	#NULL!	62	4.9	0.83	5.90361	1.6	0.86	1.15	3.5525	0	1	1	3.48	#NULL!	#NULL!	#NULL!
1078	1	1	8	60	61.1151	0	0	1	0	0	0	0	#NULL!	#NULL!	#NULL!	75	5.1	0.92	5.54348	1.76	0.76	1.42	3.541	0	1	3	15.24	#NULL!	#NULL!	#NULL!
1079	0	0	#NULL!	60	50.0384	0	0	1	0	0	0	0	#NULL!	#NULL!	#NULL!	50	6.7	0.75	8.93333	1.76	1.18	2.14	4.987	0	1	12	5.9	#NULL!	#NULL!	#NULL!
1080	1	1	2	3	48.3589	1	1	0	0	0	0	0	#NULL!	#NULL!	#NULL!	55	6.9	0.63	10.9524	1.43	1.18	1.14	5.757	1	1	27	31.79	#NULL!	#NULL!	#NULL!
1081	0	0	#NULL!	29	38.9589	0	0	#NULL!	0	#NULL!	0	0	#NULL!	#NULL!	#NULL!	0	5.6	1.01	5.54455	2.11	0.74	1	4.14	0	1	#NULL!	0.8	#NULL!	#NULL!	#NULL!
1082	1	1	18	50	37.1014	0	0	1	0	0	0	0	#NULL!	#NULL!	#NULL!	0	2.5	0.7	3.57143	1.2	0.26	0.73	1.4715	0	1	1	0.24	#NULL!	#NULL!	#NULL!
1083	1	1	22	60	47.7068	0	0	1	0	0	0	0	#NULL!	#NULL!	#NULL!	15	6.4	0.89	7.19101	1.83	1.04	1.26	4.943	1	1	#NULL!	2.33	#NULL!	#NULL!	#NULL!
1084	1	1	59	60	39.6603	1	0	0	0	0	0	0	#NULL!	#NULL!	#NULL!	17	4.7	0.76	6.18421	1.26	0.8	1.03	3.4765	0	1	2	2.3	#NULL!	#NULL!	#NULL!
1085	1	1	2	11	35.8	1	1	1	0	0	0	0	#NULL!	#NULL!	#NULL!	50	4.7	1.19	3.94958	1.67	0.72	0.5	3.285	1	1	3	2.35	#NULL!	#NULL!	#NULL!
1086	1	1	37	60	40.5753	1	1	0	0	0	0	0	#NULL!	#NULL!	#NULL!	50	4.5	1.11	4.05405	1.47	0.73	0.5	3.165	1	0	#NULL!	0.33	#NULL!	#NULL!	#NULL!
1087	1	1	26	60	46.3452	0	1	1	0	0	0	0	#NULL!	#NULL!	#NULL!	20	5.3	1.07	4.95327	2.41	0.64	1.54	3.537	0	1	#NULL!	0.74	#NULL!	#NULL!	#NULL!
1088	0	0	#NULL!	60	36.6932	1	0	#NULL!	0	0	0	0	#NULL!	#NULL!	#NULL!	25	4.8	0.71	6.76056	1.34	0.79	3.16	2.668	0	1	#NULL!	3.43	#NULL!	#NULL!	#NULL!
1089	0	0	#NULL!	60	42.3315	0	1	1	0	#NULL!	0	0	#NULL!	#NULL!	#NULL!	25	6.5	0.82	7.92683	1.44	1.06	0.83	5.3065	1	1	#NULL!	6.65	#NULL!	#NULL!	#NULL!
1090	1	1	6	60	63.2219	0	0	0	0	1	0	1	#NULL!	#NULL!	#NULL!	25	5.7	0.75	7.6	1.56	1	1.87	4.1085	1	1	28	5.07	#NULL!	#NULL!	#NULL!
1091	1	1	3	60	52.8959	1	0	1	1	0	1	1	#NULL!	#NULL!	#NULL!	66	4.1	0.87	4.71264	1.51	0.66	1.07	2.7485	0	1	8	8.14	#NULL!	#NULL!	#NULL!
1092	0	0	#NULL!	59	44.3068	0	0	1	0	0	0	0	#NULL!	#NULL!	#NULL!	0	6	0.96	6.25	2.31	0.79	1.49	4.3695	1	1	0	3.57	#NULL!	#NULL!	#NULL!
1093	0	0	#NULL!	60	26.2795	0	0	1	0	0	0	0	#NULL!	#NULL!	#NULL!	0	5.5	0.89	6.17978	1.48	0.85	1.08	4.124	1	1	#NULL!	0.7	#NULL!	#NULL!	#NULL!
1094	1	1	24	57	48.9178	0	1	1	0	0	0	0	#NULL!	#NULL!	#NULL!	28	5.1	0.74	6.89189	1.69	0.7	1.31	3.7705	1	1	3	1.07	#NULL!	#NULL!	#NULL!
1095	1	2	21	23	37.5205	1	0	0	0	0	0	0	#NULL!	#NULL!	#NULL!	80	4.6	0.52	8.84615	0.94	0.86	1.51	3.4005	0	1	7	0.68	#NULL!	#NULL!	#NULL!
1096	0	0	#NULL!	48	47.2986	0	1	1	0	0	0	0	#NULL!	#NULL!	#NULL!	25	6.3	0.79	7.97468	2.02	0.85	3.51	3.9305	1	1	10	2.84	#NULL!	#NULL!	#NULL!
1097	1	1	9	7	35.7096	0	0	#NULL!	0	0	0	0	#NULL!	#NULL!	#NULL!	5	4.7	0.78	6.02564	1.4	0.79	1.31	3.3305	1	1	6	0.66	#NULL!	#NULL!	#NULL!
1098	1	1	25	60	61.9616	0	0	1	0	0	0	0	#NULL!	#NULL!	#NULL!	70	6.6	0.89	7.41573	1.7	1	1.56	5.008	0	1	#NULL!	0.65	#NULL!	#NULL!	#NULL!
1099	1	2	8	49	47.126	0	0	0	0	0	0	0	#NULL!	#NULL!	#NULL!	0	4.7	0.72	6.52778	1.33	0.89	1.17	3.4535	1	1	#NULL!	26.74	#NULL!	#NULL!	#NULL!
2100	1	1	5	36	62.2493	0	1	1	0	0	0	0	#NULL!	#NULL!	#NULL!	25	5.5	1.05	5.2381	1.86	0.85	1.09	3.9595	1	1	9	6.99	#NULL!	#NULL!	#NULL!

## Sheet: Variables
Name	Label	Values
ID
arthritis	arthritis development	{0, no arthritis; 1, arthritis}
diagRA2010	2010 ACR/EULAR classification criteria	{0, no arthritis; 1, RA; 2, UA}
Timetoartritis	In months
Max_FU	Maximum FU in months
Age
Sex		{0, female; 1, male}
Smoking		{0, non smoker; 1, smoker}
alcohol		{0, non use; 1, use}
hist_CVD	history of CVD	{0, none; 1, history of CVD}
DM	Diabetes	{0, no; 1, yes}
statine	Statine use	{0, no; 1, yes}
antihypertensive	Antihypertensive use	{0, no; 1, yes}
BMI
RR	Bloodpressure systolic
heartrate
VASpijn
TC
HDL
TC_HDL_ratio	TC/HDL
APOA
APOB
TRIG	Triglycerides
LDL
RF		{0, negative; 1, positive}
ACPA		{0, negative; 1, positive}
BSE
CRP
SCORE
QRISK3
QRISK3_RR	QRISK3 relative risk
