# Supplementary material for: Cardiovascular risk in persons at risk of developing rheumatoid arthritis
Source: PLoS One. 2020 Aug 3;15(8):e0237072. doi: 10.1371/journal.pone.0237072 (PMC7398549; doi:10.1371/journal.pone.0237072)
Supplement: S2 Data — (XLSX) [file pone.0237072.s002.xlsx]

## Sheet: Dataset subanalyses
ID	case_control	match_id	Age	Sex	Smoking	hist_CVD	DM	statine	antihypertensive	BMI	RR	heartrate	TC	HDL	TC_HDL_ratio	APOA	APOB	TRIG	LDL	SCORE	QRISK3	QRISK3_RR
285	1	5020	55.8329	1	0	0	0	1	0	#NULL!	150	#NULL!	5.09	0.4	12.725	1.52	1.05	2.54	1.89	5	24.8	4
357	1	4039	28.4	0	0	0	0	0	0	#NULL!	100	#NULL!	4.68	2.3	2.03478	1.88	0.66	0.5	2.19	0	0.1	0.6
365	1	5033	56.8795	0	0	0	0	0	0	#NULL!	120	#NULL!	5.59	1.08	5.17593	1.67	1.1	0.58	3.93	1	4.5	1.1
414	1	4040	41.9068	0	0	0	1	0	1	34.7656	143	64	6.5	0.77	8.44156	1.72	1.37	6.89	2.6295	0	12	14.7
415	1	4001	58.6904	0	0	0	0	1	0	26.6097	191	74	5.04	1.62	3.11111	2.04	0.76	1.73	1.78	2	7.8	1.7
423	1	5026	38.7178	1	1	0	0	0	0	23.4835	143	55	4.1	1.77	2.31638	1.89	0.64	0.81	1.9655	1	2.2	1.8
424	1	4029	51.0384	0	1	0	0	0	0	27.2509	144	70	7.2	1.14	6.31579	1.66	1.39	2.39	4.9845	2	7.4	3.2
426	1	4021	50.8575	0	0	0	0	0	0	30.4772	129	65	5.2	1.17	4.44444	1.48	0.92	1.91	3.1705	1	3.6	1.2
427	1	4025	54.5753	0	0	0	0	0	0	#NULL!	144	74	5.9	2.31	2.55411	2.11	0.87	0.76	3.248	0	3.3	1
431	1	4008	64.1616	1	1	0	0	0	0	32.112	176	66	5.19	0.61	8.5082	1.36	1.21	2.7	1.9	18	65.2	3.6
433	1	4032	36.8411	0	0	0	0	0	1	26.1962	120	54	4.23	1.03	4.1068	1.25	0.72	1.4	2.02	0	1.2	2.1
440	1	4005	69.274	1	0	0	0	0	1	27.1664	145	80	5.88	1.25	4.704	1.65	1.09	2.11	3.37	5	26.6	1.7
441	1	4012	48.1836	0	0	0	0	0	1	27.7743	124	57	4.81	1.05	4.58095	1.54	1.04	2	2.38	0	2.9	1.7
442	1	4041	26.5123	0	0	0	0	0	0	18.8092	126	61	4.71	1.28	3.67969	1.55	0.87	0.96	2.49	0	0.2	1
446	1	5025	46.0329	0	1	0	0	0	0	28.0863	112	64	6.04	1.2	5.03333	1.33	1.23	1.56	4.02	1	2.8	1.9
448	1	4034	47.8274	0	1	0	0	0	1	26.8923	188	65	6.2	1.02	6.07843	1.74	1.18	7.54	2.02	2	19.9	11.4
449	1	5012	59.5726	0	0	0	1	1	1	35.0032	148	70	5.82	0.89	6.53933	1.61	1.23	4.78	2.4	3	29.8	5.8
451	1	4003	67.7205	0	0	0	0	0	0	23.9869	132	68	6.48	1.24	5.22581	1.62	1.19	2.74	3.52	2	15.6	1.6
452	1	4022	47.4822	0	0	0	0	0	0	21.6721	125	67	5.66	1.3	4.35385	1.77	1.03	1.69	3.16	0	1.6	1
455	1	4030	51.8658	0	0	0	0	0	0	23.1834	119	78	6	1.53	3.92157	1.86	1	1.59	3.28	0	2.3	0.9
456	1	4024	46.4247	0	1	0	0	0	1	24.9135	125	73	5.44	0.86	6.32558	1.18	1.29	1.06	3.96	1	5.9	4.1
458	1	5013	50.137	0	0	0	0	0	0	23.7228	118	60	7.71	1.49	5.1745	1.78	1.43	1.25	5.29	0	2.3	1.1
463	1	5007	48.9205	0	1	0	0	0	0	20.1092	104	62	5.04	1.94	2.59794	2.43	0.76	1.95	2.03	0	2.1	1.1
464	1	5005	34.2	0	0	0	0	0	0	39.3021	119	59	4.35	1.16	3.75	1.34	0.85	1.15	2.57	0	0.6	2.2
465	1	5035	60.211	1	0	0	0	0	0	36.6627	128	55	4.5	1.03	4.36893	1.28	0.89	1.31	2.54	3	15.7	1.1
466	1	5014	55.0027	1	1	0	0	0	0	22.9926	123	61	5.57	1.28	4.35156	1.47	1.02	1.44	3.51	3	9.8	1.7
468	1	4011	52.3671	0	0	0	0	0	1	29.7143	148	79	6.74	1.65	4.08485	2.05	1.1	2.25	3.78	1	4.7	1.9
471	1	5004	52.6301	0	0	0	0	0	0	29.7608	118	60	6.81	1.04	6.54808	1.45	1.31	2.92	4.04	1	3.9	1.4
475	1	4014	52	0	0	0	0	0	0	22.3094	117	61	5.84	2.02	2.89109	2.15	0.83	1.07	3.28	0	1.9	0.8
480	1	5001	60.0685	1	0	0	0	0	0	26.8809	144	65	5.06	1.26	4.01587	1.6	0.89	1.36	3.06	3	10.1	1.2
481	1	5024	60.674	0	0	0	0	0	0	23.4236	133	55	6.28	3.9	1.61026	2.63	0.7	0.82	2.54	0	4.2	0.8
482	1	4026	59.2219	0	0	0	0	0	0	23.7387	170	60	5.55	1.62	3.42593	1.8	0.97	1.45	3.16	2	6.6	1.4
483	1	4042	34.9068	0	0	0	0	0	0	48.1764	126	60	5.02	0.94	5.34043	1.16	1	0.7	3.69	0	0.7	1.8
485	1	5030	52.274	1	1	0	0	0	0	20.3704	110	50	4.29	1.05	4.08571	1.3	0.76	1.42	2.36	2	6.7	1.5
486	1	4016	54.4	0	1	0	0	0	0	26.3465	133	93	5.13	1.36	3.77206	1.66	0.89	1.93	2.76	2	5.6	1.9
488	1	4028	59.389	0	1	0	0	0	0	29.34	160	61	6.26	1.11	5.63964	1.73	1.16	2.72	3.48	5	14.1	3
490	1	4036	50.1863	1	0	0	0	0	0	26.0308	120	70	4.58	0.96	4.77083	1.27	0.84	2.27	2.49	1	7.1	1.9
496	1	5008	62	0	0	0	1	1	1	34.5405	120	56	6.81	1.23	5.53659	1.89	1.24	2.72	4.36	2	17.4	2.9
498	1	5034	55.7507	1	1	0	0	0	1	24.4857	142	69	4.58	1.21	3.78512	1.51	0.92	0.99	2.66	4	14.1	2.3
499	1	4020	40.0795	0	1	0	0	0	0	25.8876	110	48	4.78	1.34	3.56716	1.47	0.88	0.67	3.12	0	1.2	1.5
500	1	5003	51.1041	0	0	0	0	0	0	27.3356	130	73	5.65	2.25	2.51111	2.25	0.71	1.38	2.66	0	2	0.9
504	1	4035	45.3836	0	0	0	0	0	0	28.3987	154	84	3.56	1.39	2.56115	1.53	0.51	0.84	1.69	0	1.7	1.2
506	1	5036	54.4493	1	0	0	0	0	0	22.7434	137	60	7.31	1.07	6.83178	1.53	1.49	2.01	5.18	3	9.7	1.8
507	1	5037	43.4685	0	0	0	0	0	0	29.3374	113	60	3.93	0.91	4.31868	1.1	0.79	1.11	2.32	0	1	0.9
511	1	5029	50.9945	0	0	0	0	0	1	31.0735	144	56	5.41	1.5	3.60667	1.67	0.88	2.16	3	0	4	1.7
519	1	4013	46.863	1	0	0	0	0	0	29.6495	133	61	4.87	0.95	5.12632	1.28	0.92	1.78	2.88	1	4.1	1.4
520	1	4038	31.7562	0	0	0	0	0	0	20.4467	122	73	4.98	1.29	3.86047	1.65	0.97	1.09	2.94	0	0.3	0.9
525	1	4002	65.5753	0	0	0	1	0	1	29.0533	134	72	5.85	1.07	5.46729	1.67	1.13	3.76	3.22	3	23.3	2.8
527	1	5011	63.3425	1	1	0	0	0	0	25.9259	160	78	4.26	1.57	2.71338	1.54	0.63	0.94	1.95	8	19.7	1.9
537	1	4010	54.6438	0	0	0	0	0	0	26.493	110	65	5.46	1.66	3.28916	1.95	0.84	1.39	3.02	0	2.6	0.8
538	1	4017	61.3836	1	0	0	0	0	0	26.0617	137	54	4.56	1.92	2.375	1.61	0.67	0.83	2.57	2	7.7	0.9
539	1	5010	53.3836	0	1	0	0	0	0	28.5483	121	67	6.15	1.83	3.36066	2.03	0.95	1.34	3.84	1	4.4	1.6
541	1	5017	68.6575	0	1	0	1	0	1	31.6158	162	76	6.04	1.25	4.832	1.78	1.23	2.46	3.88	6	42.8	4
548	1	4009	65.1726	1	0	0	0	0	0	22.8774	165	66	5.28	1.57	3.36306	1.59	0.95	1.08	3.37	6	15.1	1.3
549	1	5028	53.4849	1	0	0	0	0	0	27.4691	132	50	5.11	0.9	5.67778	1.33	1.01	2.46	2.97	2	7.1	1.4
552	1	5032	42.4603	0	0	0	0	0	0	28.699	132	64	4.51	1.09	4.13761	1.32	0.71	2.25	2.41	0	0.8	1.2
555	1	5027	38.1151	0	0	0	0	0	0	21.8871	105	60	4.08	1.48	2.75676	1.34	0.68	1.03	2.24	0	0.4	0.6
558	1	4007	51.4	0	0	0	0	0	0	42.7573	135	65	5.56	1.26	4.4127	1.53	1.02	1.71	3.77	0	2.7	1.4
559	1	4031	61.6027	0	0	0	0	0	1	27.4145	124	69	6.76	1.36	4.97059	1.62	1.27	2.56	4.54	2	11.4	1.9
560	1	4037	49.4411	1	0	0	0	0	0	26.8809	122	53	6.22	1.82	3.41758	1.71	1.03	0.95	4.22	1	3.1	0.9
561	1	5002	39.2712	0	0	0	0	0	0	21.2031	121	72	6.21	1.33	4.66917	1.61	1.21	2.58	3.88	0	0.7	1
563	1	5009	44.6219	0	0	0	0	0	0	22.6474	117	58	6	1.35	4.44444	1.36	1	1.44	4.19	0	1.2	0.9
566	1	4018	49.7342	0	1	0	0	0	0	26.9896	124	73	5.6	1.39	4.02878	1.44	1.06	1.69	3.61	1	5.1	1.8
567	1	5031	60.6082	1	0	0	0	0	1	20.2336	117	43	5.77	1.5	3.84667	1.5	1.05	1.7	3.96	2	9.7	1.1
572	1	5006	36.8356	0	0	0	0	0	0	25.9516	123	66	4.97	1.28	3.88281	1.27	0.99	1.03	3.7	0	0.9	1.6
573	1	4015	48.6192	0	1	0	0	0	0	23.7118	120	67	4.58	1.46	3.13699	1.42	0.77	1.05	2.79	0	2.9	1.5
579	1	4004	63.3836	0	0	0	0	0	0	22.3214	158	78	5.56	1.65	3.3697	1.72	0.93	1.74	3.44	2	8	1.2
580	1	4019	52.3096	0	0	0	0	0	1	37.2024	133	76	4.18	1.51	2.76821	1.45	0.61	1.06	2.35	0	3.5	1.4
582	1	4023	58.3616	0	0	0	0	0	1	27.7008	117	53	5.28	1.33	3.96992	1.4	0.93	1.85	3.37	1	6.6	1.2
583	1	5019	68.3973	0	0	0	0	0	0	25.7117	120	61	7.57	2	3.785	1.74	1.37	0.81	5.74	1	9.3	0.9
585	1	4027	44.7562	0	0	0	0	0	0	24.4646	138	76	5.22	1.77	2.94915	1.88	0.96	0.95	3.36	0	2	1.5
4001	0	#NULL!	58	0	0	0	0	0	0	17.5697	122	49	4.98	2.21	2.25339	1.81	0.74	0.5	3	0	3.1	0.7
4002	0	#NULL!	67	0	0	0	0	0	1	55.0343	127	81	4.94	1.28	3.85938	1.42	1.01	1.18	3.59	2	10.8	1.2
4003	0	#NULL!	67	0	0	0	0	1	1	23.1837	144	68	4.9	2.25	2.17778	1.86	0.76	0.7	2.76	1	11.8	1.3
4004	0	#NULL!	65	0	0	0	0	0	0	21.6441	136	73	5.98	1.74	3.43678	1.73	1.02	2.39	3.83	2	7.9	1
4005	0	#NULL!	71	1	0	0	0	0	0	21.3898	142	#NULL!	5.79	2.28	2.53947	1.82	0.9	1.04	3.5	3	16.3	0.9
4007	0	#NULL!	52	0	0	0	0	0	0	24.0238	119	69	4.66	2.06	2.26214	1.8	0.73	1.01	2.62	0	1.8	0.7
4008	0	#NULL!	63	1	0	0	0	0	0	24.7245	124	63	4.53	1.25	3.624	1.33	0.9	0.54	3.34	2	9.7	0.9
4009	0	#NULL!	65	1	0	0	0	0	0	29.6084	140	69	4.66	1.43	3.25874	1.52	0.9	0.89	3.25	4	12	1
4010	0	#NULL!	54	0	0	0	0	0	0	29.9616	128	72	4.23	1.2	3.525	1.51	0.82	1.54	2.7	1	3	1
4011	0	#NULL!	54	0	0	0	0	0	0	24.9108	144	#NULL!	6.59	1.53	4.30719	1.66	1.38	1.08	5.25	1	3.9	1.3
4012	0	#NULL!	51	0	0	0	0	0	0	26.398	147	86	5.63	1.05	5.3619	1.33	1.13	3.49	3.66	1	3.7	1.6
4013	0	#NULL!	48	1	0	0	0	0	0	28.2339	134	66	4.22	1.26	3.34921	1.28	0.76	0.75	2.94	1	3.3	1
4014	0	#NULL!	53	0	0	0	0	0	0	32.0312	130	#NULL!	5.67	1.54	3.68182	1.6	1.06	1.43	4.06	0	2.5	1.1
4015	0	#NULL!	51	0	0	0	0	0	0	35.4564	113	65	4.9	1.34	3.65672	1.64	0.91	2.72	3.03	0	1.8	0.9
4016	0	#NULL!	53	0	0	0	0	0	0	24.0344	135	#NULL!	4.29	1.67	2.56886	1.56	0.7	0.61	2.78	0	2.1	0.9
4017	0	#NULL!	63	1	0	0	0	0	0	24.6354	136	#NULL!	4.79	1.04	4.60577	1.29	1.03	1.29	3.62	3	12.7	1.2
4018	0	#NULL!	52	0	0	0	0	0	0	29.0006	115	73	5.28	1.74	3.03448	1.64	0.88	1.14	3.57	0	1.7	0.8
4019	0	#NULL!	55	0	0	0	0	0	0	28.3531	143	#NULL!	4.6	1.82	2.52747	1.83	0.76	1.27	2.59	0	4.6	1.4
4020	0	#NULL!	43	0	0	0	0	0	0	22.2041	122	57	4.29	2.01	2.13433	1.63	0.59	0.73	2.35	0	0.7	0.7
4021	0	#NULL!	52	0	0	0	0	0	0	24.539	116	44	6.22	2.08	2.99038	1.8	1.12	0.88	4.37	0	1.6	0.8
4022	0	#NULL!	49	0	0	0	0	0	0	26.2976	124	64	5.27	1.55	3.4	1.64	1.02	1.42	3.48	0	2.6	1.4
4023	0	#NULL!	58	0	0	0	0	0	0	27.0641	119	52	4.82	2.04	2.36275	1.71	0.8	0.98	2.69	0	3.2	0.7
4024	0	#NULL!	47	0	1	0	0	0	0	24.6559	127	#NULL!	4.77	1.48	3.22297	1.68	0.82	2.65	2.87	0	2.7	1.7
4025	0	#NULL!	56	0	0	0	0	1	0	39.3011	128	65	4.91	1.72	2.85465	1.79	0.82	1.69	2.81	0	4.1	1.3
4026	0	#NULL!	58	0	0	0	0	0	0	19.1327	129	#NULL!	6.02	1.98	3.0404	1.87	0.99	1.12	4.13	0	3.8	0.9
4027	0	#NULL!	44	0	0	0	0	0	0	25.1486	137	#NULL!	3.48	1.82	1.91209	1.69	0.48	0.56	1.71	0	1	0.8
4028	0	#NULL!	57	0	0	0	0	1	0	26.7094	151	#NULL!	4.68	1.17	4	1.48	0.91	3.18	2.95	1	6	1.8
4029	0	#NULL!	54	0	0	0	0	0	0	22.1297	96	#NULL!	5	2.13	2.34742	1.74	0.87	0.6	2.96	0	1.7	0.6
4030	0	#NULL!	54	0	0	0	0	0	0	23.1405	134	76	5.84	2.24	2.60714	1.93	0.97	0.96	3.7	0	3.7	1.2
4031	0	#NULL!	63	0	0	0	0	0	0	29.7211	136	#NULL!	5.09	1.54	3.30519	1.52	0.92	0.73	3.59	1	6.7	1
4032	0	#NULL!	38	0	0	0	0	0	0	26.449	136	#NULL!	4.28	1.58	2.70886	1.52	0.78	0.57	2.76	0	0.6	0.9
4034	0	#NULL!	47	0	1	0	0	0	0	29.34	101	67	4.31	1.3	3.31538	1.48	0.79	1.04	2.82	0	2.7	2
4035	0	#NULL!	48	0	0	0	0	0	0	27.4145	122	69	5.68	1.61	3.52795	1.6	1.04	1.18	3.93	0	1.4	1
4036	0	#NULL!	49	1	0	0	0	0	0	23.9869	141	61	3.7	1.79	2.06704	1.66	0.55	0.57	1.98	1	3	0.9
4037	0	#NULL!	51	1	1	0	0	0	0	19.3698	89	67	5.75	0.86	6.68605	1.02	1.32	3.18	4.5	2	7.6	1.8
4038	0	#NULL!	30	0	1	0	0	0	0	22.7903	110	#NULL!	3.51	2.46	1.42683	1.9	0.42	0.37	1.27	0	0.3	1.2
4039	0	#NULL!	30	0	0	0	0	0	0	24.9199	104	71	3.88	1.54	2.51948	1.41	0.68	0.43	2.51	0	0.1	0.5
4040	0	#NULL!	44	0	0	0	0	0	0	19.9251	124	69	3.52	1.78	1.97753	1.46	0.58	0.5	1.93	0	0.8	0.7
4041	0	#NULL!	28	0	0	0	0	0	0	22.3081	99	62	3.83	1.45	2.64138	1.48	0.8	0.89	2.38	0	0.1	0.6
4042	0	#NULL!	34	0	0	0	0	0	0	22.7583	108	69	5.32	1.71	3.11111	1.54	0.98	0.78	3.68	0	0.2	0.6
5001	0	#NULL!	60	1	0	1	0	1	1	29.83	128	59	3.4	1.25	2.72	#NULL!	#NULL!	1.8	1.3	#NULL!	#NULL!	#NULL!
5002	0	#NULL!	41	0	0	0	0	0	0	19.05	109	64	4.5	1.9	2.37	#NULL!	#NULL!	0.8	2.2	0	0.5	0.6
5003	0	#NULL!	54	0	0	0	0	0	0	29.38	143	61	4.7	2.25	2.09	#NULL!	#NULL!	1.2	1.9	0	2.9	1
5004	0	#NULL!	55	0	0	0	0	0	0	22.41	139	72	4.4	2.26	1.95	#NULL!	#NULL!	0.8	1.8	0	2.7	0.8
5005	0	#NULL!	35	0	0	0	0	0	0	21.89	109	58	3.7	1.38	2.68	#NULL!	#NULL!	0.9	1.9	0	0.5	1.1
5006	0	#NULL!	39	0	0	0	0	0	0	24.39	114	71	5.2	1.75	2.97	#NULL!	#NULL!	0.6	3.2	0	0.5	0.7
5007	0	#NULL!	48	0	0	0	0	0	0	26.83	121	82	5.2	1.84	2.83	#NULL!	#NULL!	0.7	3.1	0	1.4	0.8
5008	0	#NULL!	60	0	0	0	0	0	0	26.29	120	56	5.4	2.09	2.58	#NULL!	#NULL!	1.2	2.8	1	4	0.8
5009	0	#NULL!	45	0	0	0	0	0	0	29.77	120	62	5.2	1.1	4.73	#NULL!	#NULL!	1.9	3.3	0	1.5	1.1
5010	0	#NULL!	55	0	0	0	0	0	0	26.45	142	68	3.9	1.63	2.39	#NULL!	#NULL!	0.6	1.9	0	3.1	0.9
5011	0	#NULL!	61	1	0	0	0	0	1	28.41	156	53	6.2	1.51	4.11	#NULL!	#NULL!	2.2	3.7	4	14.1	1.6
5012	0	#NULL!	57	0	0	0	0	0	0	25.95	144	69	5.2	1.72	3.02	#NULL!	#NULL!	1	3	1	4.1	1
5013	0	#NULL!	53	0	0	0	0	0	0	37.04	141	74	4.6	1.76	2.61	#NULL!	#NULL!	0.7	2.5	0	3	1.1
5014	0	#NULL!	57	1	0	0	0	0	0	30.96	119	62	5.3	1.27	4.17	#NULL!	#NULL!	1.4	3.4	1	6.7	1
5017	0	#NULL!	66	0	0	1	0	1	1	26.37	126	56	3.7	2.32	1.59	#NULL!	#NULL!	0.4	1.2	#NULL!	#NULL!	#NULL!
5019	0	#NULL!	67	0	0	0	0	0	0	23.63	111	72	5.7	1.64	3.48	#NULL!	#NULL!	1.2	3.5	1	7.6	0.8
5020	0	#NULL!	57	1	0	0	0	0	0	28.06	183	71	4.3	1.27	3.39	#NULL!	#NULL!	1.7	2.3	4	11	1.6
5024	0	#NULL!	63	0	0	0	0	0	0	24.39	100	56	5.5	1.59	3.46	#NULL!	#NULL!	1.6	3.1	1	6.3	1
5025	0	#NULL!	46	0	1	0	0	0	0	29.37	121	67	4.9	1.36	3.6	#NULL!	#NULL!	2.6	2.4	0	2.6	1.8
5026	0	#NULL!	40	1	0	0	0	0	0	22.03	143	76	5	2.09	2.39	#NULL!	#NULL!	0.9	2.5	0	1.3	1
5027	0	#NULL!	39	0	0	0	0	0	0	33.43	106	90	4.6	1.96	2.35	#NULL!	#NULL!	1.2	2.2	0	0.5	0.7
5028	0	#NULL!	56	1	0	0	0	0	0	25.85	125	49	5	2.19	2.28	#NULL!	#NULL!	0.6	2.6	1	4.7	0.8
5029	0	#NULL!	50	0	0	0	0	0	0	22.6	115	57	4.5	1.7	2.65	#NULL!	#NULL!	1	2.3	0	2.2	1
5030	0	#NULL!	53	1	0	0	0	0	0	29.01	136	48	5	1.22	4.1	#NULL!	#NULL!	1.5	3.1	1	5.8	1.2
5031	0	#NULL!	62	1	0	0	0	0	0	20.94	120	61	5.5	1.16	4.74	#NULL!	#NULL!	1.7	3.6	2	10.7	1.1
5032	0	#NULL!	44	0	0	1	0	0	0	23.81	118	63	3.5	1.33	2.63	#NULL!	#NULL!	1.3	1.6	0	#NULL!	#NULL!
5033	0	#NULL!	57	0	0	0	0	0	0	28.35	129	73	6.3	1.47	4.29	#NULL!	#NULL!	1.7	4	1	4.4	1.1
5034	0	#NULL!	56	1	0	0	0	0	0	24.49	116	57	4.8	2.5	1.92	#NULL!	#NULL!	1.65	1.4	1	4	0.6
5035	0	#NULL!	58	1	0	0	0	0	0	25.42	122	66	6.4	1.74	3.68	#NULL!	#NULL!	2.1	3.7	1	9.3	1.3
5036	0	#NULL!	56	1	0	0	0	0	0	25.08	136	76	5.5	1.59	3.46	#NULL!	#NULL!	2.5	2.8	2	9	1.4
5037	0	#NULL!	44	0	0	0	0	0	0	23.23	114	54	3.6	1.6	2.25	#NULL!	#NULL!	0.5	1.8	0	0.8	0.7

## Sheet: Variables
Name	Label	Values
ID
case_control		{0, control}...
match_id
Age
Sex		{0, female}...
Smoking		{0, non smoker}...
hist_CVD	history of CVD	{0, none}...
DM	Diabetes	{0, no}...
statine	Statine use	{0, no}...
antihypertensive	Antihypertensive use	{0, no}...
BMI
RR	Bloodpressure systolic
heartrate
TC
HDL
TC_HDL_ratio
APOA
APOB
TRIG	Triglycerides
LDL
SCORE
QRISK3
QRISK3_RR	QRISK3 relative risk
